# Supplementary material for: A Drosophila melanogaster model shows that fast growing Metarhizium species are the deadliest despite eliciting a strong immune response
Source: Virulence. 2023 Nov 8;14(1):2275493. doi: 10.1080/21505594.2023.2275493 (PMC10732690; doi:10.1080/21505594.2023.2275493)
Supplement: Supplemental Material [file KVIR_A_2275493_SM2288.zip › Supplementary Table 1.xlsx]

## Sheet: Strains used
Species	Strain	Group	Originally isolated from	Host range	spore conc. 1x10^6	SE1	spore conc. 1x10^5	SE2	spore conc. 1x10^4	SE3	Day 5 LC50	Immobilized time	SE4	Interval between death and emergent hyphae	SE5	Interval between death and sporulation	SE6	Sporulation capacity per cadaver	SE7	Day 4 colony size (mm)	SE8	CFUs	SE9	Cuticle	SE10	18 YEM	SE11	40 YEM	SE12	18 Glucose	SE13	40 Glucose	SE14	N Latent	SE15	CFUs in immobilized insects	SE16
M. anisopliae	2105	A	Hydrellia sp. [Diptera: Ephydridae]	generalist	3.14	0.16	4.11	0.02	4.98	0.14	11100	7.4	0.52	42.2	0.95	70.6	0.8	6880000	660000	19.25	0.65	45.1	7.88	96.6	0.845905	100	0	100	0	96.8	0.61101	96.8	0.8	26.8	1.63	45.1	7.87746
M. anisopliae	7427	A	unknown species [Diptera: Stratiomyidae]	generalist	3.41	0.05	4.24	0.04	5.4	0.11	17300	7.2	0.44	25.2	0.49	55	2	4180000	650000	23.9	0.3	65.1	8.58	97	0.68313	99.4	0.426875	100	0	7	0.802773	18	1.22927	29.8	1.62	65.1	8.58222
M. anisopliae	549	A	Unknown	generalist	3.57	0.09	4.18	0.03	5.16	0.02	12800	7.2	0.44	47.6	0.87	74.6	0.99	6950000	590000	19.4	0.2	18.2	4.05	94.4	0.718022	74.2	2.52014	100	0	42.6	1.63435	91.6	1.14698	27	1.35	18.2	4.05463
M. robertsii	2575	A	Curculio caryae [Coleoptera: Curculionidae]	generalist	2.92	0.01	4.05	0.07	5.14	0.1	15200	7.6	0.5	59.33	2.13	76.2	1.31	113000	15000	22.4	1.1	0.4	0.31	99.2	0.326599	96	0.988826	99.4	0.426875	3.8	0.359011	21.6	0.933333	16.44	1.24	0.4	0.305505
M. robertsii	1046	D	Popillia japonica [Coleoptera: Scarabaeidae]	generalist	3.13	0.06	3.92	0.51	4.82	0.04	12700	7.8	0.55	29.1	1.97	57.7	0.3	1930000	180000	14.35	0.15	126.3	68.14	96.8	0.742369	0	0	2	0.516398	0	0	0	0	28.6	1.89	126.3	68.142
M. brunneum	346	B	Aphodius tasmaniae [Coleoptera: Scarabaeidae]	generalist	4.19	0.09	4.75	0.08	6.04	0.28	89300	7.8	0.55	26	1.57	55.9	1.66	3830000	530000	17.55	0.05	185.3	37.22	58.4	1.51438	0	0	0.4	0.266667	0	0	0.4	0.4	29.9	2.22	185.3	37.215
M. frigidum	4124	A	Adoryphorus sp. [Coleoptera: Scarabaeidae]	generalist	5.26	0.32	7.46	0.12	9.57	0.33	1780000	7.6	0.65	32.2	4.19	80.3	4.38	2220000	230000	12.25	0.45	970	194.09	89	1.84391	99.8	0.2	100	0	0	0	66.8	1.40475	48.09	7.06	970.2	194.091
M. frigidum	7436	A	Coptotermes lacteus [Isoptera: Rhinotermitidae]	generalist	5.39	0.15	7.21	0.1	8.42	0.18	2230000	7.2	0.61	42.9	1.39	66.6	2.15	2230000	470000	14.8	0.6	470	108.22	87.8	1.6452	70.2	1.50407	97.6	0.498888	4.2	0.359011	4.6	0.305505	23.7	3.14	470	108.219
M. pingshaense	538	B	Oryctes rhinoceros [Coleoptera: Scarabaeidae]	generalist	4.23	0.05	4.93	0.11	5.83	0.18	107000	7.4	0.52	28.4	1.66	59.2	1.58	2700000	200000	15.75	0.35	279.3	29.61	73.4	1.55063	2.4	0.498888	10.8	0.8	0.2	0.2	35.2	1.89033	30.8	2.54	279.3	29.6075
M. pingshaense	2162	D	Unknown species [Coleoptera: Scarabaeidae]	generalist	3.47	0.06	4.22	0.03	6.26	0.22	44900	7.6	0.58	26	0.89	47.6	0.43	2000000	190000	19.1	0.7	154	37.49	92.8	1.27192	0.4	0.266667	5.2	0.997775	0	0	0.4	0.266667	21.6	0.52	154	37.4904
M. pingshaense	443	D	Teleogryllus commodus [Orthoptera:Gryllidae]	specialist	5.22	0.18	7.6	0.44	9.98	1.47	1220000	23.8	2.79	31.73	4.12	99.5	7.99	338000	96000	11.2	0.3	93.6	37.9	57.2	1.69181	0	0	0.8	0.326599	0	0	0	0	67.82	10.39	93.6	37.8988
M. majus	297	D	Xyloryctes jamaicensis [Coleoptera: Scarabaeidae]	specialist	4.66	0.02	6.74	0.51	9.13	0.26	681000	6.3	0.7	58.6	1.97	81.7	1.98	318000	63000	10.55	0.15	1677.5	387.3	5.4	0.896908	0	0	9.2	3.93503	0	0	0.8	0.326599	23.1	2.8	1677.5	387.299
M. majus	1946	D	Oryctes rhinoceros [Coleoptera: Scarabaeidae]	specialist	4.98	0.22	5.31	0.09	6.98	0.24	2220000	7.1	0.85	54	1.58	71.9	1.52	600000	170000	10.2	0.2	199.8	95.2	9.4	0.6	0	0	0.6	0.305505	0	0	0	0	17.9	1.19	199.8	95.1974
M. acridum	5736	B	Locusta migratoria capito [Orthoptera: Acrididae]	specialist	5.72	0.05	7.12	0.17	8.48	0.25	3580000	19.6	1.51	78	7.9	109.8	11.73	1630000	120000	8.85	0.35	271.3	65.71	63	2.70391	42	2.25093	98.8	0.442217	0	0	44.8	1.66533	31.8	8.53	271.3	65.7091
M. acridum	324	B	Austracris guttulosa [Orthoptera: Acrididae]	specialist	5.67	0.08	8.28	0.35	10.01	0.28	4700000	21.2	0.9	73.8	11.63	109.2	11.41	220000	43000	15.4	0.3	245.6	67.33	62.8	1.98214	6.8	0.61101	35.4	1.30128	0	0	0.8	0.326599	35.4	5.96	245.6	67.3309
M. album	1941	D	Nephotettix virescens [Homoptera: Cicadellidae]	specialist	-		-		-		-	-		-		-		-		2.25	0.05	-		14.4	1.45449	39.2	2.00444	61.6	1.57198	0	0	0.8	0.326599	-		-
M. robertsii	14447	B	D. suzukii [Diptera: Drosophilidae]	generalist	3.25	0.04	3.55	0.07	5.34	0.11	16300	15.2	1.15	39.4	2.28	60.2	2.08	1730000	245000	16.5	0.25	39.45	11.26	98.2	0.553775	8.2	0.757188	63.6	1.57198	3.4	0.6	21	1.30809	21.19	1.76	39.4545	11.2641
