# Supplementary material for: A Drosophila melanogaster model shows that fast growing Metarhizium species are the deadliest despite eliciting a strong immune response
Source: Virulence. 2023 Nov 8;14(1):2275493. doi: 10.1080/21505594.2023.2275493 (PMC10732690; doi:10.1080/21505594.2023.2275493)
Supplement: Supplemental Material [file KVIR_A_2275493_SM2288.zip › Supplementary Table 2.xlsx]

## Sheet: Sheet1
Metarhizium Phenotype Correlation Matrix
	1x10^6	1x10^5	1x10^4	LC50	Immobilized time	Onset of sporulation	Sporulation capacity per cadaver	Day 4 colony size (mm)	CFUs	Cuticle growth	18 YEM	40 YEM	18 Glucose	40 Glucose
LT50 treated w/ 1x10^6 spores/mL	1			r=0.86, p>0.0001	r=0.49, p=0.0521	r=0.69, p=0.0031	r=-0.43, p=0.0986	r=-0.75, p=0.0009	r=0.41, p=0.1161	r=-0.55, p=0.0288	r=-0.21, p=0.4427	r=-0.09, p=0.7387	r=-0.39, p=0.1403	r=-0.2, p=0.4551
LT50 treated w/ 1x10^5 spores/mL		1		r=0.82 p=0.0001	r=0.53,p=0.033	r=0.76, p=0.0006	r=-0.47, p=0.0682	r=-0.65, p=0.006	r=0.49, p=0.0521	r=-0.44, p=0.0866	r=-0.1, p=0.7184	r=-0.03, p=0.9217	r=-0.33, p=0.2179	r=-0.18, p=0.4955
LT50 treated w/ 1x10^4 spores/mL			1	r=0.75, p=0.0008	r=0.55, p=0.0288	r=0.72, p=0.0016	r=-0.54, p=0.0292	r=-0.68, p=0.0038	r=0.56, p=0.0253	r=-0.5, p=0.0481	r=-0.18, p=0.4945	r=-0.12, p=0.6566	r=-0.39, p=0.1397	r=-0.26, p=0.3377
LC50				1	r=0.58, p=0.0181	r=0.77, p=0.0005	r=-0.44, p=0.0885	r=-0.56, p=0.023	r=0.17, p=0.5398	r=-0.36, p=0.1673	r=-0.11, p=0.6898	r=0.07, p=0.7995	r=-0.27, p=0.3038	r=-0.16, p=0.5433
Immobilized time					1	r=0.74, p=0.001	r=-0.4, p=0.1263	r=-0.38, p=0.1419	r=-0.21, p=0.4313	r=-0.1, p=0.7083	r=-0.31, p=0.2432	r=-0.09, p=0.7329	r=-0.21, p=0.4325	r=-0.18, p=0.4999
Onset of sporulation						1	r=-0.37, p=0.1644	r=-0.54, p=0.0313	r=0.18, p=0.4968	r=-0.35, p=0.1881	r=0, p=0.9954	r=0.15, p=0.5723	r=-0.06, p=0.8271	r=0.09, p=0.747
Sporulation capacity per cadaver							1	r=0.49, p=0.0531	r=-0.3, p=0.2517	r=0.45, p=0.0767	r=0.48, p=0.0594	r=0.42, p=0.1047	r=0.77, p=0.0005	r=0.74, p=0.0011
Day 4 colony size (mm)								1	r=-0.5, p=0.0489	r=0.67, p=0.0046	r=0.48, p=0.0614	r=0.35, p=0.1774	r=0.34, p=0.1916	r=0.2, p=0.4547
CFUs									1	r=-0.54, p=0.03	r=-0.09, p=0.748	r=-0.12, p=0.6643	r=-0.24, p=0.3697	r=-0.11, p=0.6941
Cuticle growth										1	r=0.54, p=0.031	r=0.55, p=0.0264	r=0.3, p=0.2548	r=0.4, p=0.1202
18 YEM											1	r=0.91, p<0.0001	r=0.5, p=0.051	r=0.66, p=0.0057
40 YEM												1	r=0.42, p=0.1016	r=0.66, p=0.0051
18 Glucose													1	r=.76, p=0.0007
40 Glucose														1
