# Supplementary material for: A Drosophila melanogaster model shows that fast growing Metarhizium species are the deadliest despite eliciting a strong immune response
Source: Virulence. 2023 Nov 8;14(1):2275493. doi: 10.1080/21505594.2023.2275493 (PMC10732690; doi:10.1080/21505594.2023.2275493)
Supplement: Supplemental Material [file KVIR_A_2275493_SM2288.zip › Supplementary Table 3.xlsx]

## Sheet: Sheet1
		Ma549		Mf7436		Bb80.2		Control for:
Line	Source	Male	Female	Male	Female	Male	Female
w11186326	Bloomington Stock center (BDSC)	3.98±0.06	3.77±0.05	5.95±0.13	5.26±0.05	6.26±0.39	5.49±0.07	psh
w1118DrosDel	Originally from BDSC (donated by Bruno Lemaitre)	4.70±0.07	5.09±0.16	5.67±0.14	6.39±0.17	5.93±0.14	6.43±0.09	SPE, Rel, spz
w1118VDRC	Originally from Vienna Stock Center (donated by Bruno Lemaitre)	5.90±0.20	5.47±0.05	7.29+0.29	5.97+0.09	10.02±0.25	8.42±0.28	Grass
