# Supplementary material for: A Drosophila melanogaster model shows that fast growing Metarhizium species are the deadliest despite eliciting a strong immune response
Source: Virulence. 2023 Nov 8;14(1):2275493. doi: 10.1080/21505594.2023.2275493 (PMC10732690; doi:10.1080/21505594.2023.2275493)
Supplement: Supplemental Material [file KVIR_A_2275493_SM2288.zip › Supplementary Table 4.xlsx]

## Sheet: Fig2B
Strain	RH
324	0.98	1.72	1.854
443	0.98	3.236	2.848	3.626
2105	0.98	1.24	1.537	1.149
324	0.8	6.836	6.219	5.796
443	0.8	7.839	7.802	7.742
2015	0.8	3.472	3.48	3.121

## Sheet: Fig2C
Hours	Ma2105 98% RH										Ma2105 80% RH										Mac324 80% RH										Mac324 98% RH										Mp443 98% RH
16	162155	255173	207545	163117	121677	160251	303619	132765	128066	240792	122112	147706	104253	152981	121452	160755	226573	118291			262236	187404	150310	170372	193060	199754	235708	170534	198602	188100	190596	214656	233166	292956	241474	240854	328312	266906	281710	212428	167860	198691	179870	106282	166665	175194	160312	188464	115604
24	193498	216678	253630	181194	447056	208368	234804	206314	678292	588184	106408	147778	128868	109954	189698	168578	108222	112030	140158		114841	168315	123462	156600	143634	211398	146189	151964	152643	224840	198780	188856	286800	224883	311570	305958	274253	321117	405765	251154	293630	137226	249056	141322	170078	188180	146788	137074	236208
48	651106	686532	554560	447168	308424	335518	369216	733188	621366	806010	164674	480476	468484	422606	361912	193206	188236	453914	668688	153810	128846	139258	131300	192058	157538	214218	143628	233146	152930	140666	214668	566110	553718	1298911	670754	352276	704236	570282	339956	284188	336375	241812	183748	386766	151726	291918	285154	284801	320595
72											442921	188661	205120	758684	882732	283498	464562	356629	802491	532551	176510	154018	191252	234966	297980	228708	254936	195756	287028	163570	903284	399096	559926	729478	364980	832828	727226	339864	235096	827014	164326	352192	437671	270374	301806	240234	367570	222764	376796
[truncated: 31 more columns]

## Sheet: Fig3
Day	Treatment	Replicate	Fluorescence
1	Buffer	1	20.4
1	Buffer	1	58.4
1	Buffer	1	124.2
1	Buffer	1	-59.2
1	Buffer	1	-54.2
1	Buffer	2	43.4
1	Buffer	2	18.4
1	Buffer	2	35.2
1	Buffer	2	61.8
1	Buffer	2	77.8
1	Buffer	3	11.4
1	Buffer	3	-73.6
1	Buffer	3	85.2
1	Buffer	3	17.8
1	Buffer	3	-26.2
1	Buffer	4	-192.6
1	Buffer	4	-9.6
1	Buffer	4	-132.8
1	Buffer	4	231.8
1	Buffer	4	-29.2
1	Buffer	5	117.4
1	Buffer	5	6.4
1	Buffer	5	-111.8
1	Buffer	5	-252.2
1	Buffer	5	31.8
1	Dros Metarhizium	1	95275.4
1	Dros Metarhizium	2	106644
1	Dros Metarhizium	3	125432
1	Dros Metarhizium	4	136600
1	Dros Metarhizium	5	144151
1	Dros Metarhizium	6	112312
1	Dros Metarhizium	7	73561.4
1	Dros Metarhizium	8	127095
1	Dros Metarhizium	9	112131
1	Dros Metarhizium	10	178041
1	Ma2105	1	175751
1	Ma2105	2	189243
1	Ma2105	3	247670
1	Ma2105	4	155560
1	Ma2105	5	128846
1	Ma2105	6	106859
1	Ma2105	7	218578
1	Ma2105	8	186578
1	Ma2105	9	198131
1	Ma2105	10	372916
1	Ma549	1	277987
1	Ma549	2	208526
1	Ma549	3	205130
1	Ma549	4	197922
1	Ma549	5	220980
1	Ma549	6	136464
1	Ma549	7	152991
1	Ma549	8	212207
1	Ma549	9	202177
1	Ma549	10	201769
1	Ma7427	1	129552
1	Ma7427	2	189863
1	Ma7427	3	192963
1	Ma7427	4	382640
1	Ma7427	5	153831
1	Ma7427	6	157755
1	Ma7427	7	197972
1	Ma7427	8	203500
1	Ma7427	9	255599
1	Ma7427	10	231179
1	Mac324	1	91926
1	Mac324	2	111652
1	Mac324	3	96873
1	Mac324	4	62680.1
1	Mac324	5	57681.4
1	Mac324	6	100746
1	Mac324	7	49499.6
1	Mac324	8	92625.9
1	Mac324	9	89567.7
1	Mac324	10	87663.6
1	Mac5736	1	89975.8
1	Mac5736	2	91208.2
1	Mac5736	3	101733
1	Mac5736	4	102697
1	Mac5736	5	114112
1	Mac5736	6	85753.3
1	Mac5736	7	124878
1	Mac5736	8	130600
1	Mac5736	9	105618
1	Mac5736	10	93567.5
1	Mal1941-5	1	124734
1	Mal1941-5	1	66003.8
1	Mal1941-5	2	100498
1	Mal1941-5	2	230570
1	Mal1941-5	3	67028.8
1	Mal1941-5	3	145925
1	Mal1941-5	4	84204.8
1	Mal1941-5	4	152838
1	Mal1941-5	5	99763.8
1	Mal1941-5	5	97244.8
1	Mal1941-5	6	93429.8
1	Mal1941-5	6	164731
1	Mal1941-5	7	91451.8
1	Mal1941-5	7	141211
1	Mal1941-5	8	108479
1	Mal1941-5	8	167517
1	Mal1941-5	9	105733
1	Mal1941-5	9	97448.8
1	Mal1941-5	10	114460
1	Mal1941-5	10	108801
1	Mal1941-6	1	131150
1	Mal1941-6	1	132021
1	Mal1941-6	2	162048
1	Mal1941-6	2	122560
1	Mal1941-6	3	183662
1	Mal1941-6	3	273266
1	Mal1941-6	4	96560.8
1	Mal1941-6	4	94807.8
1	Mal1941-6	5	138483
1	Mal1941-6	5	122855
1	Mal1941-6	6	116386
1	Mal1941-6	6	195581
1	Mal1941-6	7	128978
1	Mal1941-6	7	90331.8
1	Mal1941-6	8	114834
1	Mal1941-6	8	144894
1	Mal1941-6	9	126231
1	Mal1941-6	9	109800
1	Mal1941-6	10	141640
1	Mal1941-6	10	145465
1	Mb346	1	125364
1	Mb346	2	150795
1	Mb346	3	115142
1	Mb346	4	138604
1	Mb346	5	126901
1	Mb346	6	135956
1	Mb346	7	103818
1	Mb346	8	112870
1	Mb346	9	132693
1	Mb346	10	147089
1	Mf4124	1	77110.3
1	Mf4124	2	69520.4
1	Mf4124	3	73139.7
1	Mf4124	4	63759.4
1	Mf4124	5	87088.6
1	Mf4124	6	76575.7
1	Mf4124	7	75600.9
1	Mf4124	8	84999.2
1	Mf4124	9	89659.9
1	Mf4124	10	79680
1	Mf7436	1	134588
1	Mf7436	2	106170
1	Mf7436	3	132146
1	Mf7436	4	179234
1	Mf7436	5	137270
1	Mf7436	6	137611
1	Mf7436	7	108508
1	Mf7436	8	153923
1	Mf7436	9	127097
1	Mf7436	10	125100
1	Mm1914	1	150790
1	Mm1914	2	116380
1	Mm1914	3	150440
1	Mm1914	4	131439
1	Mm1914	5	77951
1	Mm1914	6	109370
1	Mm1914	7	117502
1	Mm1914	8	95237.6
1	Mm1914	9	119985
1	Mm1914	10	114069
1	Mm1946	1	102085
1	Mm1946	2	130012
1	Mm1946	3	96182.3
1	Mm1946	4	81341.4
1	Mm1946	5	121609
1	Mm1946	6	133843
1	Mm1946	7	102545
1	Mm1946	8	105424
1	Mm1946	9	106136
1	Mm1946	10	118189
1	Mm297	1	121071
1	Mm297	2	97490.2
1	Mm297	3	120857
1	Mm297	4	113551
1	Mm297	5	117057
1	Mm297	6	105435
1	Mm297	7	153603
1	Mm297	8	134318
1	Mm297	9	152964
1	Mm297	10	120736
1	Mp2162	1	191776
1	Mp2162	2	107008
1	Mp2162	3	68848.4
1	Mp2162	4	146444
1	Mp2162	5	92338.4
1	Mp2162	6	113903
1	Mp2162	7	129469
1	Mp2162	8	107937
1	Mp2162	9	129731
1	Mp2162	10	103395
1	Mp443	1	147418
1	Mp443	2	161689
1	Mp443	3	115541
1	Mp443	4	143279
1	Mp443	5	154304
1	Mp443	6	224289
1	Mp443	7	147418
1	Mp443	8	139227
1	Mp443	9	157460
1	Mp443	10	140486
1	Mp538	1	72492
1	Mp538	2	123316
1	Mp538	3	101796
1	Mp538	4	153192
1	Mp538	5	127678
1	Mp538	6	117767
1	Mp538	7	120324
1	Mp538	8	105200
1	Mp538	9	95213.6
1	Mp538	10	138048
1	Mr1046	1	115478
1	Mr1046	2	114028
1	Mr1046	3	154851
1	Mr1046	4	119923
1	Mr1046	5	89129.8
1	Mr1046	6	79354.8
1	Mr1046	7	116998
1	Mr1046	8	109867
1	Mr1046	9	105339
1	Mr1046	10	103322
1	Mr2575	1	244558
1	Mr2575	2	231737
1	Mr2575	3	242189
1	Mr2575	4	178583
1	Mr2575	5	186138
1	Mr2575	6	224514
1	Mr2575	7	466594
1	Mr2575	8	217862
1	Mr2575	9	218006
1	Mr2575	10	156870
1	Untreated	1	279082
1	Untreated	1	90986.4
1	Untreated	1	119121
1	Untreated	1	70913.8
1	Untreated	1	133599
1	Untreated	1	247793
1	Untreated	2	191225
1	Untreated	2	105941
1	Untreated	2	127314
1	Untreated	2	127743
1	Untreated	2	224597
1	Untreated	2	191591
1	Untreated	3	217215
1	Untreated	3	89815.4
1	Untreated	3	122873
1	Untreated	3	78425.8
1	Untreated	3	156204
1	Untreated	3	132483
1	Untreated	4	208303
1	Untreated	4	74973.4
1	Untreated	4	150992
1	Untreated	4	105775
1	Untreated	4	188855
1	Untreated	4	110134
1	Untreated	5	255983
1	Untreated	5	93510.4
1	Untreated	5	133063
1	Untreated	5	68841.8
1	Untreated	5	219530
1	Untreated	5	103171
2	Buffer	1	-101.8
2	Buffer	1	20.8
2	Buffer	1	-25.6
2	Buffer	1	165.4
2	Buffer	1	53
2	Buffer	2	34.2
2	Buffer	2	8.8
2	Buffer	2	2.4
2	Buffer	2	-98.6
2	Buffer	2	-48
2	Buffer	3	97.2
2	Buffer	3	-135.2
2	Buffer	3	-104.6
2	Buffer	3	89.4
2	Buffer	3	-46
2	Buffer	4	44.2
2	Buffer	4	132.8
2	Buffer	4	124.4
2	Buffer	4	-109.6
2	Buffer	4	142
2	Buffer	5	-73.8
2	Buffer	5	-27.2
2	Buffer	5	3.4
2	Buffer	5	-46.6
2	Buffer	5	-101
2	Dros Metarhizium	1	128930
2	Dros Metarhizium	2	133533
2	Dros Metarhizium	3	212652
2	Dros Metarhizium	4	81277.8
2	Dros Metarhizium	5	155085
2	Dros Metarhizium	6	164055
2	Dros Metarhizium	7	162970
2	Dros Metarhizium	8	149692
2	Dros Metarhizium	9	159255
2	Dros Metarhizium	10	128510
2	Ma2105	1	381584
2	Ma2105	2	262415
2	Ma2105	3	467117
2	Ma2105	4	349276
2	Ma2105	5	294213
2	Ma2105	6	339982
2	Ma2105	7	333470
2	Ma2105	8	296678
2	Ma2105	9	391615
2	Ma2105	10	253994
2	Ma549	1	293331
2	Ma549	2	245560
2	Ma549	3	204956
2	Ma549	4	261280
2	Ma549	5	233941
2	Ma549	6	209613
2	Ma549	7	214504
2	Ma549	8	219388
2	Ma549	9	212527
2	Ma549	10	233347
2	Ma7427	1	578903
2	Ma7427	2	440470
2	Ma7427	3	298263
2	Ma7427	4	488751
2	Ma7427	5	325298
2	Ma7427	6	485704
2	Ma7427	7	579878
2	Ma7427	8	429636
2	Ma7427	9	231891
2	Ma7427	10	279356
2	Mac324	1	102391
2	Mac324	2	96705.5
2	Mac324	3	92123.6
2	Mac324	4	163096
2	Mac324	5	111581
2	Mac324	6	158546
2	Mac324	7	116805
2	Mac324	8	120835
2	Mac324	9	95854.6
2	Mac324	10	127008
2	Mac5736	1	121181
2	Mac5736	2	116564
2	Mac5736	3	107890
2	Mac5736	4	136032
2	Mac5736	5	132577
2	Mac5736	6	68624.9
2	Mac5736	7	147396
2	Mac5736	8	111928
2	Mac5736	9	117556
2	Mac5736	10	108098
2	Mal1941-5	1	92195.4
2	Mal1941-5	1	200059
2	Mal1941-5	2	172527
2	Mal1941-5	2	105581
2	Mal1941-5	3	81164.4
2	Mal1941-5	3	95847
2	Mal1941-5	4	116195
2	Mal1941-5	4	180272
2	Mal1941-5	5	184452
2	Mal1941-5	5	146718
2	Mal1941-5	6	147006
2	Mal1941-5	6	71312
2	Mal1941-5	7	108330
2	Mal1941-5	7	111682
2	Mal1941-5	8	134549
2	Mal1941-5	8	132735
2	Mal1941-5	9	175383
2	Mal1941-5	9	132876
2	Mal1941-5	10	81724.4
2	Mal1941-5	10	133524
2	Mal1941-6	1	109592
2	Mal1941-6	1	79730
2	Mal1941-6	2	164762
2	Mal1941-6	2	156733
2	Mal1941-6	3	87947.4
2	Mal1941-6	3	157570
2	Mal1941-6	4	111648
2	Mal1941-6	4	201526
2	Mal1941-6	5	149454
2	Mal1941-6	5	139410
2	Mal1941-6	6	146378
2	Mal1941-6	6	133079
2	Mal1941-6	7	109187
2	Mal1941-6	7	121170
2	Mal1941-6	8	97831.4
2	Mal1941-6	8	86943
2	Mal1941-6	9	164768
2	Mal1941-6	9	107096
2	Mal1941-6	10	137108
2	Mal1941-6	10	158748
2	Mb346	1	257094
2	Mb346	2	312729
2	Mb346	3	328551
2	Mb346	4	147626
2	Mb346	5	209495
2	Mb346	6	238415
2	Mb346	7	232300
2	Mb346	8	192681
2	Mb346	9	169033
2	Mb346	10	237524
2	Mf4124	1	100308
2	Mf4124	2	84316.2
2	Mf4124	3	96529.4
2	Mf4124	4	91085.8
2	Mf4124	5	137085
2	Mf4124	6	143928
2	Mf4124	7	298036
2	Mf4124	8	110839
2	Mf4124	9	124498
2	Mf4124	10	191279
2	Mf7436	1	203037
2	Mf7436	2	200057
2	Mf7436	3	206271
2	Mf7436	4	197734
2	Mf7436	5	208476
2	Mf7436	6	200628
2	Mf7436	7	313343
2	Mf7436	8	198356
2	Mf7436	9	153409
2	Mf7436	10	193787
2	Mm1914	1	131407
2	Mm1914	2	133639
2	Mm1914	3	275023
2	Mm1914	4	163327
2	Mm1914	5	117679
2	Mm1914	6	100871
2	Mm1914	7	83073.5
2	Mm1914	8	97549.3
2	Mm1914	9	97044.5
2	Mm1914	10	139192
2	Mm1946	1	214700
2	Mm1946	2	119468
2	Mm1946	3	242412
2	Mm1946	4	159219
2	Mm1946	5	189236
2	Mm1946	6	115695
2	Mm1946	7	174978
2	Mm1946	8	147950
2	Mm1946	9	126027
2	Mm1946	10	184913
2	Mm297	1	266817
2	Mm297	2	230150
2	Mm297	3	387882
2	Mm297	4	233982
2	Mm297	5	217330
2	Mm297	6	139635
2	Mm297	7	238900
2	Mm297	8	296657
2	Mm297	9	314147
2	Mm297	10	219936
2	Mp2162	1	165287
2	Mp2162	2	129343
2	Mp2162	3	140593
2	Mp2162	4	164250
2	Mp2162	5	81953.8
2	Mp2162	6	161050
2	Mp2162	7	82973.8
2	Mp2162	8	173905
2	Mp2162	9	213800
2	Mp2162	10	151193
2	Mp443	1	86677.2
2	Mp443	2	34252.2
2	Mp443	3	121093
2	Mp443	4	156011
2	Mp443	5	119156
2	Mp443	6	49415.2
2	Mp443	7	132575
2	Mp443	8	150301
2	Mp443	9	141342
2	Mp443	10	113472
2	Mp538	1	218903
2	Mp538	2	260387
2	Mp538	3	256198
2	Mp538	4	204269
2	Mp538	5	208291
2	Mp538	6	274489
2	Mp538	7	121744
2	Mp538	8	194518
2	Mp538	9	235979
2	Mp538	10	198776
2	Mr1046	1	160099
2	Mr1046	2	156666
2	Mr1046	3	173187
2	Mr1046	4	200551
2	Mr1046	5	207718
2	Mr1046	6	122896
2	Mr1046	7	150257
2	Mr1046	8	188168
2	Mr1046	9	235980
2	Mr1046	10	230597
2	Mr2575	1	341202
2	Mr2575	2	170473
2	Mr2575	3	304868
2	Mr2575	4	307474
2	Mr2575	5	196545
2	Mr2575	6	422331
2	Mr2575	7	288583
2	Mr2575	8	208507
2	Mr2575	9	232036
2	Mr2575	10	156992
2	Untreated	1	228751
2	Untreated	1	119201
2	Untreated	1	158833
2	Untreated	1	97046.4
2	Untreated	1	137517
2	Untreated	1	136491
2	Untreated	2	172596
2	Untreated	2	79072.8
2	Untreated	2	140339
2	Untreated	2	131674
2	Untreated	2	191492
2	Untreated	2	171618
2	Untreated	3	194354
2	Untreated	3	166767
2	Untreated	3	85601.4
2	Untreated	3	83686.4
2	Untreated	3	109681
2	Untreated	3	125078
2	Untreated	4	140706
2	Untreated	4	108809
2	Untreated	4	168500
2	Untreated	4	80075.4
2	Untreated	4	107291
2	Untreated	4	94641
2	Untreated	5	152870
2	Untreated	5	108529
2	Untreated	5	150876
2	Untreated	5	122714
2	Untreated	5	198863
2	Untreated	5	136883
3	Buffer	1	-236.8
3	Buffer	1	55.8
3	Buffer	1	49.2
3	Buffer	1	-260.4
3	Buffer	1	-27.25
3	Buffer	2	-25.8
3	Buffer	2	86.8
3	Buffer	2	2.2
3	Buffer	2	-178.4
3	Buffer	2	-39.25
3	Buffer	3	74.2
3	Buffer	3	-42.2
3	Buffer	3	-113.8
3	Buffer	3	586.6
3	Buffer	3	18.75
3	Buffer	4	113.2
3	Buffer	4	-81.2
3	Buffer	4	50.2
3	Buffer	4	-111.4
3	Buffer	4	47.75
3	Buffer	5	75.2
3	Buffer	5	-19.2
3	Buffer	5	12.2
3	Buffer	5	-36.4
3	Dros Metarhizium	1	422424
3	Dros Metarhizium	2	376322
3	Dros Metarhizium	3	373771
3	Dros Metarhizium	4	320331
3	Dros Metarhizium	5	16513.8
3	Dros Metarhizium	6	426412
3	Dros Metarhizium	7	278241
3	Dros Metarhizium	8	490084
3	Dros Metarhizium	9	271261
3	Dros Metarhizium	10	370902
3	Ma2105	1	433394
3	Ma2105	2	269675
3	Ma2105	3	787838
3	Ma2105	4	410946
3	Ma2105	5	342950
3	Ma2105	6	379357
3	Ma2105	7	491787
3	Ma2105	8	366987
3	Ma2105	9	616354
3	Ma2105	10	578621
3	Ma549	1	315631
3	Ma549	2	198619
3	Ma549	3	212909
3	Ma549	4	241200
3	Ma549	5	271515
3	Ma549	6	338335
3	Ma549	7	206120
3	Ma549	8	308378
3	Ma549	9	243698
3	Ma549	10	211559
3	Ma7427	1	567199
3	Ma7427	2	455320
3	Ma7427	3	536989
3	Ma7427	4	449636
3	Ma7427	5	559965
3	Ma7427	6	471649
3	Ma7427	7	632171
3	Ma7427	8	741207
3	Ma7427	9	448701
3	Ma7427	10	736139
3	Mac324	1	184431
3	Mac324	2	122873
3	Mac324	3	173246
3	Mac324	4	96232.4
3	Mac324	5	127179
3	Mac324	6	113505
3	Mac324	7	123399
3	Mac324	8	131944
3	Mac324	9	104240
3	Mac324	10	142098
3	Mac5736	1	193123
3	Mac5736	2	249096
3	Mac5736	3	156320
3	Mac5736	4	126209
3	Mac5736	5	186680
3	Mac5736	6	212650
3	Mac5736	7	143751
3	Mac5736	8	269180
3	Mac5736	9	240923
3	Mac5736	10	355736
3	Mal1941-5	1	97197.6
3	Mal1941-5	1	142037
3	Mal1941-5	2	118347
3	Mal1941-5	2	102027
3	Mal1941-5	3	81018.6
3	Mal1941-5	3	88722.8
3	Mal1941-5	4	61953.6
3	Mal1941-5	4	90490.8
3	Mal1941-5	5	88529.6
3	Mal1941-5	5	117802
3	Mal1941-5	6	81421.6
3	Mal1941-5	6	110915
3	Mal1941-5	7	85039.6
3	Mal1941-5	7	124319
3	Mal1941-5	8	86739.6
3	Mal1941-5	8	95448.8
3	Mal1941-5	9	92029.6
3	Mal1941-5	9	101309
3	Mal1941-5	10	112420
3	Mal1941-5	10	98411.8
3	Mal1941-6	1	89137.6
3	Mal1941-6	1	200228
3	Mal1941-6	2	99841.6
3	Mal1941-6	2	148746
3	Mal1941-6	3	117768
3	Mal1941-6	3	98915.8
3	Mal1941-6	4	137006
3	Mal1941-6	4	154164
3	Mal1941-6	5	146273
3	Mal1941-6	5	162222
3	Mal1941-6	6	87604.6
3	Mal1941-6	6	106884
3	Mal1941-6	7	107417
3	Mal1941-6	7	136027
3	Mal1941-6	8	120423
3	Mal1941-6	8	124986
3	Mal1941-6	9	149276
3	Mal1941-6	9	135209
3	Mal1941-6	10	112827
3	Mal1941-6	10	117325
3	Mb346	1	350661
3	Mb346	2	468059
3	Mb346	3	273512
3	Mb346	4	527811
3	Mb346	5	408718
3	Mb346	6	165958
3	Mb346	7	185483
3	Mb346	8	277031
3	Mb346	9	216504
3	Mb346	10	219964
3	Mf4124	1	268146
3	Mf4124	2	121266
3	Mf4124	3	185849
3	Mf4124	4	382775
3	Mf4124	5	220012
3	Mf4124	6	185420
3	Mf4124	7	101794
3	Mf4124	8	192727
3	Mf4124	9	190764
3	Mf4124	10	129306
3	Mf7436	1	368436
3	Mf7436	2	378853
3	Mf7436	3	537513
3	Mf7436	4	389664
3	Mf7436	5	468580
3	Mf7436	6	525229
3	Mf7436	7	453864
3	Mf7436	8	429099
3	Mf7436	9	342481
3	Mf7436	10	375175
3	Mm1914	1	166987
3	Mm1914	2	429378
3	Mm1914	3	226227
3	Mm1914	4	244663
3	Mm1914	5	196051
3	Mm1914	6	526096
3	Mm1914	7	83720.2
3	Mm1914	8	209030
3	Mm1914	9	215779
3	Mm1914	10	185843
3	Mm1946	1	234652
3	Mm1946	2	159993
3	Mm1946	3	198141
3	Mm1946	4	88550.9
3	Mm1946	5	305837
3	Mm1946	6	185704
3	Mm1946	7	174520
3	Mm1946	8	188813
3	Mm1946	9	262415
3	Mm1946	10	256685
3	Mm297	1	364724
3	Mm297	2	284849
3	Mm297	3	552221
3	Mm297	4	294735
3	Mm297	5	401359
3	Mm297	6	352950
3	Mm297	7	538958
3	Mm297	8	532122
3	Mm297	9	534055
3	Mm297	10	654346
3	Mp2162	1	263334
3	Mp2162	2	272828
3	Mp2162	3	246830
3	Mp2162	4	166826
3	Mp2162	5	392430
3	Mp2162	6	316948
3	Mp2162	7	247637
3	Mp2162	8	182003
3	Mp2162	9	203890
3	Mp2162	10	272577
3	Mp443	1	156343
3	Mp443	2	238576
3	Mp443	3	170211
3	Mp443	4	123852
3	Mp443	5	120414
3	Mp443	6	159003
3	Mp443	7	123768
3	Mp538	1	350539
3	Mp538	2	207822
3	Mp538	3	341021
3	Mp538	4	411009
3	Mp538	5	182404
3	Mp538	6	512690
3	Mp538	7	359544
3	Mp538	8	389530
3	Mp538	9	348469
3	Mp538	10	107192
3	Mr1046	1	293421
3	Mr1046	2	335558
3	Mr1046	3	305273
3	Mr1046	4	344362
3	Mr1046	5	268131
3	Mr1046	6	309175
3	Mr1046	7	142160
3	Mr1046	8	214518
3	Mr1046	9	363828
3	Mr1046	10	217067
3	Mr2575	1	303973
3	Mr2575	2	442203
3	Mr2575	3	347057
3	Mr2575	4	334305
3	Mr2575	5	390845
3	Mr2575	6	344481
3	Mr2575	7	250022
3	Mr2575	8	224835
3	Mr2575	9	346447
3	Mr2575	10	278322
3	Untreated	1	122917
3	Untreated	1	96371.8
3	Untreated	1	194826
3	Untreated	1	106621
3	Untreated	1	108396
3	Untreated	1	166345
3	Untreated	2	173548
3	Untreated	2	84283.8
3	Untreated	2	93795.2
3	Untreated	2	131414
3	Untreated	2	158725
3	Untreated	2	135723
3	Untreated	3	205799
3	Untreated	3	58605.8
3	Untreated	3	130542
3	Untreated	3	106620
3	Untreated	3	184918
3	Untreated	3	209029
3	Untreated	4	279230
3	Untreated	4	111147
3	Untreated	4	106999
3	Untreated	4	83922.6
3	Untreated	4	130351
3	Untreated	4	156280
3	Untreated	5	159327
3	Untreated	5	82004.8
3	Untreated	5	160238
3	Untreated	5	99513.6
3	Untreated	5	215940
3	Untreated	5	240526
4	Buffer	1	147.4
4	Buffer	1	-197.8
4	Buffer	1	-74.17
4	Buffer	1	-14.3
4	Buffer	1	-224.4
4	Buffer	1	750.2
4	Buffer	2	28.4
4	Buffer	2	61.2
4	Buffer	2	-39.17
4	Buffer	2	40.7
4	Buffer	2	-58.4
4	Buffer	2	-106.8
4	Buffer	3	-47.6
4	Buffer	3	65.2
4	Buffer	3	186.83
4	Buffer	3	-8.3
4	Buffer	3	37.6
4	Buffer	3	-272.8
4	Buffer	4	44.4
4	Buffer	4	74.2
4	Buffer	4	-44.17
4	Buffer	4	-97.3
4	Buffer	4	1.6
4	Buffer	4	-197.8
4	Buffer	5	-172.6
4	Buffer	5	-2.8
4	Buffer	5	16.83
4	Buffer	5	86.7
4	Buffer	5	243.6
4	Buffer	5	-172.8
4	Buffer	6	-46.17
4	Buffer	6	-7.3
4	Dros Metarhizium	1	326306
4	Dros Metarhizium	2	263153
4	Dros Metarhizium	3	207983
4	Dros Metarhizium	4	334073
4	Dros Metarhizium	5	153093
4	Dros Metarhizium	6	317149
4	Dros Metarhizium	7	344385
4	Dros Metarhizium	8	272467
4	Dros Metarhizium	9	558159
4	Dros Metarhizium	10	284366
4	Ma2105	1	458261
4	Ma2105	2	442461
4	Ma2105	3	340116
4	Ma2105	4	516784
4	Ma549	1	211118
4	Ma549	2	269460
4	Ma549	3	267082
4	Ma549	4	257051
4	Ma549	5	253366
4	Ma7427	1	305801
4	Ma7427	2	320002
4	Ma7427	3	224693
4	Ma7427	4	276463
4	Ma7427	5	382648
4	Ma7427	6	301968
4	Ma7427	7	287841
4	Ma7427	8	514778
4	Ma7427	9	608825
4	Ma7427	10	539354
4	Mac324	1	118385
4	Mac324	2	226558
4	Mac324	3	120701
4	Mac324	4	132441
4	Mac324	5	152463
4	Mac324	6	184889
4	Mac324	7	162825
4	Mac324	8	117170
4	Mac324	9	137403
4	Mac324	10	142737
4	Mac5736	1	267491
4	Mac5736	2	167266
4	Mac5736	3	213806
4	Mac5736	4	917379
4	Mac5736	5	170832
4	Mac5736	6	397929
4	Mac5736	7	329169
4	Mac5736	8	282334
4	Mac5736	9	429186
4	Mac5736	10	382221
4	Mal1941-5	1	205828
4	Mal1941-5	1	147378
4	Mal1941-5	2	183015
4	Mal1941-5	2	108459
4	Mal1941-5	3	195966
4	Mal1941-5	3	159464
4	Mal1941-5	4	152245
4	Mal1941-5	4	191220
4	Mal1941-5	5	140900
4	Mal1941-5	5	203548
4	Mal1941-5	6	122667
4	Mal1941-5	6	102412
4	Mal1941-5	7	199063
4	Mal1941-5	7	273713
4	Mal1941-5	8	124317
4	Mal1941-5	8	164624
4	Mal1941-5	9	121300
4	Mal1941-5	9	164743
4	Mal1941-5	10	136514
4	Mal1941-5	10	95819.2
4	Mal1941-6	1	132859
4	Mal1941-6	1	210118
4	Mal1941-6	2	159418
4	Mal1941-6	2	155034
4	Mal1941-6	3	129068
4	Mal1941-6	3	171434
4	Mal1941-6	4	123552
4	Mal1941-6	4	168547
4	Mal1941-6	5	142516
4	Mal1941-6	5	132225
4	Mal1941-6	6	102655
4	Mal1941-6	6	134950
4	Mal1941-6	7	141921
4	Mal1941-6	7	174442
4	Mal1941-6	8	178053
4	Mal1941-6	8	111484
4	Mal1941-6	9	152442
4	Mal1941-6	9	202285
4	Mal1941-6	10	141231
4	Mal1941-6	10	173604
4	Mb346	1	552425
4	Mb346	2	449766
4	Mb346	3	162789
4	Mb346	4	643271
4	Mb346	5	341207
4	Mb346	6	781048
4	Mb346	7	424795
4	Mb346	8	356299
4	Mb346	9	316590
4	Mb346	10	776574
4	Mf4124	1	177983
4	Mf4124	2	292203
4	Mf4124	3	290329
4	Mf4124	4	429609
4	Mf4124	5	315949
4	Mf4124	6	449302
4	Mf4124	7	487762
4	Mf4124	8	421893
4	Mf4124	9	592740
4	Mf4124	10	368088
4	Mf7436	1	311209
4	Mf7436	2	366286
4	Mf7436	3	415194
4	Mf7436	4	426921
4	Mf7436	5	327399
4	Mf7436	6	162876
4	Mf7436	7	390903
4	Mf7436	8	309538
4	Mf7436	9	404806
4	Mf7436	10	398964
4	Mm1914	1	186399
4	Mm1914	2	216349
4	Mm1914	3	224256
4	Mm1914	4	323848
4	Mm1914	5	151428
4	Mm1914	6	127212
4	Mm1914	7	363507
4	Mm1914	8	292871
4	Mm1914	9	430352
4	Mm1914	10	283670
4	Mm1946	1	545453
4	Mm1946	2	593133
4	Mm1946	3	417983
4	Mm1946	4	162530
4	Mm1946	5	249208
4	Mm1946	6	399538
4	Mm1946	7	194367
4	Mm1946	8	378847
4	Mm1946	9	427773
4	Mm1946	10	168738
4	Mm297	1	300203
4	Mm297	2	300219
4	Mm297	3	406762
4	Mm297	4	289481
4	Mm297	5	398711
4	Mm297	6	644965
4	Mm297	7	223122
4	Mm297	8	286848
4	Mm297	9	473206
4	Mm297	10	410440
4	Mp2162	1	396492
4	Mp2162	2	279465
4	Mp2162	3	223117
4	Mp2162	4	464132
4	Mp2162	5	306043
4	Mp2162	6	288527
4	Mp2162	7	428472
4	Mp2162	8	344510
4	Mp2162	9	607821
4	Mp2162	10	572859
4	Mp443	1	161359
4	Mp443	2	202143
4	Mp443	3	114283
4	Mp443	4	191129
4	Mp443	5	137687
4	Mp443	6	176968
4	Mp443	7	219537
4	Mp538	1	263831
4	Mp538	2	455202
4	Mp538	3	477406
4	Mp538	4	310323
4	Mp538	5	543902
4	Mp538	6	268539
4	Mp538	7	110840
4	Mp538	8	153326
4	Mp538	9	150169
4	Mp538	10	437160
4	Mr1046	1	226188
4	Mr1046	2	275062
4	Mr1046	3	324528
4	Mr1046	4	299843
4	Mr1046	5	256359
4	Mr1046	6	230383
4	Mr1046	7	310146
4	Mr1046	8	340215
4	Mr1046	9	176918
4	Mr1046	10	175482
4	Mr2575	1	454731
4	Mr2575	2	300706
4	Mr2575	3	450773
4	Mr2575	4	488139
4	Mr2575	5	589136
4	Untreated	1	135276
4	Untreated	1	95766.2
4	Untreated	1	82193.8
4	Untreated	1	122336
4	Untreated	1	176782
4	Untreated	1	166048
4	Untreated	2	251859
4	Untreated	2	121746
4	Untreated	2	196422
4	Untreated	2	96309.6
4	Untreated	2	148966
4	Untreated	2	120060
4	Untreated	3	185662
4	Untreated	3	128974
4	Untreated	3	118149
4	Untreated	3	152071
4	Untreated	3	144810
4	Untreated	3	109505
4	Untreated	4	171306
4	Untreated	4	90223.2
4	Untreated	4	163880
4	Untreated	4	138237
4	Untreated	4	133998
4	Untreated	4	261183
4	Untreated	5	124948
4	Untreated	5	176774
4	Untreated	5	81513.6
4	Untreated	5	160587
5	Buffer	1	-14.2
5	Buffer	1	-187.4
5	Buffer	1	-70.5
5	Buffer	1	37.33
5	Buffer	2	-64.2
5	Buffer	2	137.6
5	Buffer	2	70.5
5	Buffer	2	142.33
5	Buffer	3	-31.2
5	Buffer	3	41.6
5	Buffer	3	-179.67
5	Buffer	4	48.8
5	Buffer	4	-52.4
5	Buffer	5	60.8
5	Buffer	5	60.6
5	Dros Metarhizium	1	305982
5	Dros Metarhizium	2	281479
5	Dros Metarhizium	3	449357
5	Dros Metarhizium	4	398542
5	Dros Metarhizium	5	424137
5	Dros Metarhizium	6	300326
5	Mac324	1	152873
5	Mac324	2	170781
5	Mac324	3	128623
5	Mac324	4	237089
5	Mac324	5	122326
5	Mac324	6	165014
5	Mac324	7	150470
5	Mac324	8	142820
5	Mac324	9	240785
5	Mac324	10	174103
5	Mac5736	1	329487
5	Mac5736	2	411578
5	Mac5736	3	403756
5	Mac5736	4	453379
5	Mac5736	5	385843
5	Mac5736	6	293278
5	Mac5736	7	339915
5	Mac5736	8	401870
5	Mac5736	9	182343
5	Mac5736	10	481534
5	Mal1941-5	1	236596
5	Mal1941-5	1	155588
5	Mal1941-5	2	174226
5	Mal1941-5	2	162082
5	Mal1941-5	3	121996
5	Mal1941-5	3	161567
5	Mal1941-5	4	159640
5	Mal1941-5	4	123154
5	Mal1941-5	5	208808
5	Mal1941-5	5	158358
5	Mal1941-5	6	130828
5	Mal1941-5	6	131216
5	Mal1941-5	7	127274
5	Mal1941-5	7	189772
5	Mal1941-5	8	124136
5	Mal1941-5	8	233784
5	Mal1941-5	9	182404
5	Mal1941-5	9	81636.3
5	Mal1941-5	10	142392
5	Mal1941-5	10	122044
5	Mal1941-6	1	138612
5	Mal1941-6	1	134986
5	Mal1941-6	2	133042
5	Mal1941-6	2	157080
5	Mal1941-6	3	143530
5	Mal1941-6	3	187440
5	Mal1941-6	4	133874
5	Mal1941-6	4	132858
5	Mal1941-6	5	118438
5	Mal1941-6	5	188960
5	Mal1941-6	6	145136
5	Mal1941-6	6	104849
5	Mal1941-6	7	208930
5	Mal1941-6	7	185840
5	Mal1941-6	8	156196
5	Mal1941-6	8	143656
5	Mal1941-6	9	140796
5	Mal1941-6	9	157588
5	Mal1941-6	10	144074
5	Mal1941-6	10	151209
5	Mb346	1	418784
5	Mb346	2	303658
5	Mb346	3	376579
5	Mb346	4	480570
5	Mb346	5	392156
5	Mb346	6	757080
5	Mb346	7	419606
5	Mb346	8	1.21524e+06
5	Mb346	9	333318
5	Mb346	10	771255
5	Mf4124	1	146449
5	Mf4124	2	689313
5	Mf4124	3	399208
5	Mf4124	4	161483
5	Mf4124	5	172262
5	Mf4124	6	340920
5	Mf4124	7	845223
5	Mf4124	8	811658
5	Mf4124	9	202846
5	Mf4124	10	357150
5	Mf7436	1	298488
5	Mf7436	2	272228
5	Mf7436	3	628370
5	Mf7436	4	320141
5	Mf7436	5	281850
5	Mf7436	6	400818
5	Mf7436	7	448030
5	Mf7436	8	452161
5	Mf7436	9	363194
5	Mf7436	10	223224
5	Mm1914	1	704336
5	Mm1914	2	951987
5	Mm1914	3	556256
5	Mm1914	4	607377
5	Mm1914	5	439708
5	Mm1914	6	758052
5	Mm1914	7	546997
5	Mm1914	8	575725
5	Mm1914	9	649589
5	Mm1914	10	558666
5	Mm1946	1	287137
5	Mm1946	2	274118
5	Mm1946	3	538229
5	Mm1946	4	589907
5	Mm1946	5	425804
5	Mm1946	6	552378
5	Mm1946	7	769212
5	Mm1946	8	238806
5	Mm1946	9	243034
5	Mm1946	10	288254
5	Mm297	1	225005
5	Mm297	2	366880
5	Mm297	3	189262
5	Mm297	4	511384
5	Mm297	5	410772
5	Mp2162	1	181822
5	Mp2162	2	318095
5	Mp2162	3	334460
5	Mp2162	4	198204
5	Mp2162	5	230326
5	Mp2162	6	270767
5	Mp2162	7	524794
5	Mp2162	8	297309
5	Mp2162	9	544580
5	Mp2162	10	379176
5	Mp443	1	213825
5	Mp443	2	112966
5	Mp443	3	192714
5	Mp443	4	182281
5	Mp443	5	93419.4
5	Mp443	6	220833
5	Mp443	7	117867
5	Mp538	1	77673.5
5	Mp538	2	388480
5	Mp538	3	493101
5	Mp538	4	159993
5	Mp538	5	352438
5	Mp538	6	528879
5	Mp538	7	919031
5	Mp538	8	630182
5	Mp538	9	422850
5	Mp538	10	642993
5	Mr1046	1	275254
5	Mr1046	2	227292
5	Mr1046	3	213000
5	Untreated	1	261345
5	Untreated	1	85542.5
5	Untreated	1	221611
5	Untreated	1	105048
5	Untreated	2	117395
5	Untreated	2	86838.5
5	Untreated	2	155329
5	Untreated	2	142896
5	Untreated	3	115495
5	Untreated	3	448292
5	Untreated	3	182990
5	Untreated	3	148629
5	Untreated	4	126199
5	Untreated	4	102652
5	Untreated	4	241507
5	Untreated	4	139357
5	Untreated	5	171955
5	Untreated	5	89835.5
5	Untreated	5	179241
5	Untreated	5	172909
6	Buffer	1	-116.4
6	Buffer	1	-83.6
6	Buffer	2	36.6
6	Buffer	2	-14.6
6	Buffer	3	17.6
6	Buffer	3	74.4
6	Buffer	4	165.6
6	Buffer	4	-58.6
6	Buffer	5	-103.4
6	Buffer	5	82.4
6	Mac324	1	175054
6	Mac324	2	395393
6	Mac324	3	268727
6	Mac324	4	179079
6	Mac324	5	114264
6	Mac324	6	82104.8
6	Mac324	7	198705
6	Mac324	8	197883
6	Mac324	9	165741
6	Mac324	10	194194
6	Mal1941-5	1	121623
6	Mal1941-5	1	172802
6	Mal1941-5	2	153857
6	Mal1941-5	2	155601
6	Mal1941-5	3	179532
6	Mal1941-5	3	122472
6	Mal1941-5	4	174559
6	Mal1941-5	4	168006
6	Mal1941-5	5	118823
6	Mal1941-5	5	201228
6	Mal1941-5	6	281513
6	Mal1941-5	6	154557
6	Mal1941-5	7	173566
6	Mal1941-5	7	117049
6	Mal1941-5	8	134622
6	Mal1941-5	8	110465
6	Mal1941-5	9	115972
6	Mal1941-5	9	139227
6	Mal1941-5	10	129073
6	Mal1941-5	10	114970
6	Mal1941-6	1	123679
6	Mal1941-6	1	241842
6	Mal1941-6	2	138240
6	Mal1941-6	2	88119.4
6	Mal1941-6	3	173550
6	Mal1941-6	3	243053
6	Mal1941-6	4	147206
6	Mal1941-6	4	162387
6	Mal1941-6	5	128703
6	Mal1941-6	5	180838
6	Mal1941-6	6	102000
6	Mal1941-6	6	96821.4
6	Mal1941-6	7	195165
6	Mal1941-6	7	168899
6	Mal1941-6	8	118322
6	Mal1941-6	8	193139
6	Mal1941-6	9	106804
6	Mal1941-6	9	174784
6	Mal1941-6	10	86042.6
6	Mal1941-6	10	164152
6	Mf4124	1	621927
6	Mf4124	2	856458
6	Mf4124	3	383613
6	Mf4124	4	757588
6	Mf4124	5	617887
6	Mf4124	6	542417
6	Mf4124	7	426777
6	Mf4124	8	510193
6	Mf4124	9	748082
6	Mf4124	10	682489
6	Mm1946	1	582691
6	Mm1946	2	310253
6	Mm1946	3	320564
6	Mm1946	4	647887
6	Mm1946	5	413949
6	Mm1946	6	514354
6	Mm1946	7	591981
6	Mp443	1	130635
6	Mp443	2	306239
6	Mp443	3	303294
6	Mp443	4	136369
6	Mp443	5	176508
6	Mp443	6	221203
6	Mp443	7	202489
6	Untreated	1	121343
6	Untreated	1	205352
6	Untreated	1	104199
6	Untreated	2	98807.6
6	Untreated	2	156485
6	Untreated	2	96810.4
6	Untreated	3	95314.6
6	Untreated	3	137947
6	Untreated	3	97410.4
6	Untreated	4	84051.6
6	Untreated	4	230551
6	Untreated	4	218340
6	Untreated	5	86952.6
6	Untreated	5	208074
6	Untreated	5	181090
6	Untreated	6	88049.4
6	Untreated	7	137905
6	Untreated	8	72055.4
6	Untreated	9	174007
6	Untreated	10	107829
7	Buffer	1	-94.6
7	Buffer	1	-70
7	Buffer	2	-8.6
7	Buffer	2	56
7	Buffer	3	-5.6
7	Buffer	3	-73
7	Buffer	4	118.4
7	Buffer	4	53
7	Buffer	5	-9.6
7	Buffer	5	34
7	Mac324	1	202124
7	Mac324	2	515878
7	Mac324	3	159143
7	Mac324	4	344655
7	Mac324	5	217905
7	Mac324	6	218178
7	Mac324	7	300912
7	Mac324	8	230106
7	Mac324	9	320147
7	Mac324	10	207419
7	Mal1941-5	1	133435
7	Mal1941-5	1	199298
7	Mal1941-5	2	251174
7	Mal1941-5	2	120839
7	Mal1941-5	3	125153
7	Mal1941-5	3	148603
7	Mal1941-5	4	130444
7	Mal1941-5	4	171219
7	Mal1941-5	5	116581
7	Mal1941-5	5	173450
7	Mal1941-5	6	231643
7	Mal1941-5	6	141480
7	Mal1941-5	7	175155
7	Mal1941-5	7	190490
7	Mal1941-5	8	160708
7	Mal1941-5	8	145625
7	Mal1941-5	9	120035
7	Mal1941-5	9	231741
7	Mal1941-5	10	111226
7	Mal1941-5	10	164573
7	Mal1941-6	1	250842
7	Mal1941-6	1	168929
7	Mal1941-6	2	154487
7	Mal1941-6	2	121888
7	Mal1941-6	3	119190
7	Mal1941-6	3	153066
7	Mal1941-6	4	223551
7	Mal1941-6	4	151121
7	Mal1941-6	5	155834
7	Mal1941-6	5	163241
7	Mal1941-6	6	121413
7	Mal1941-6	6	172531
7	Mal1941-6	7	115378
7	Mal1941-6	7	202054
7	Mal1941-6	8	130963
7	Mal1941-6	8	184134
7	Mal1941-6	9	141349
7	Mal1941-6	9	162541
7	Mal1941-6	10	247852
7	Mal1941-6	10	225592
7	Mp443	1	280367
7	Mp443	2	225624
7	Mp443	3	227207
7	Mp443	4	196139
7	Mp443	5	155926
7	Mp443	6	168660
7	Mp443	7	302261
7	Untreated	1	73749.4
7	Untreated	1	104560
7	Untreated	1	172121
7	Untreated	2	120423
7	Untreated	2	157769
7	Untreated	2	129645
7	Untreated	3	114232
7	Untreated	3	87139
7	Untreated	3	221297
7	Untreated	4	73149.4
7	Untreated	4	90347
7	Untreated	4	160495
7	Untreated	5	123736
7	Untreated	5	180482
7	Untreated	5	189336
7	Untreated	6	131845
7	Untreated	7	169833
7	Untreated	8	128741
7	Untreated	9	238688
7	Untreated	10	175273
8	Buffer	1	-352
8	Buffer	1	-279.8
8	Buffer	2	-499
8	Buffer	2	-42.8
8	Buffer	3	1684
8	Buffer	3	0.2
8	Buffer	4	-382
8	Buffer	4	133.2
8	Buffer	5	-451
8	Buffer	5	189.2
8	Mac324	1	221941
8	Mac324	2	297213
8	Mac324	3	239693
8	Mac324	4	473672
8	Mac324	5	230670
8	Mac324	6	311147
8	Mac324	7	250179
8	Mac324	8	438950
8	Mac324	9	365319
8	Mac324	10	202340
8	Mal1941-5	1	157640
8	Mal1941-5	1	159977
8	Mal1941-5	2	160698
8	Mal1941-5	2	170118
8	Mal1941-5	3	156606
8	Mal1941-5	3	149697
8	Mal1941-5	4	143987
8	Mal1941-5	4	160053
8	Mal1941-5	5	160871
8	Mal1941-5	5	174266
8	Mal1941-5	6	127931
8	Mal1941-5	6	138170
8	Mal1941-5	7	274017
8	Mal1941-5	7	151700
8	Mal1941-5	8	180122
8	Mal1941-5	8	229043
8	Mal1941-5	9	107890
8	Mal1941-5	9	207149
8	Mal1941-5	10	175874
8	Mal1941-5	10	119348
8	Mal1941-6	1	170365
8	Mal1941-6	1	187358
8	Mal1941-6	2	142036
8	Mal1941-6	2	126784
8	Mal1941-6	3	213296
8	Mal1941-6	3	245454
8	Mal1941-6	4	185921
8	Mal1941-6	4	126747
8	Mal1941-6	5	443667
8	Mal1941-6	5	192926
8	Mal1941-6	6	128929
8	Mal1941-6	6	132024
8	Mal1941-6	7	231302
8	Mal1941-6	7	203760
8	Mal1941-6	8	178376
8	Mal1941-6	8	118989
8	Mal1941-6	9	142532
8	Mal1941-6	9	138776
8	Mal1941-6	10	183206
8	Mal1941-6	10	110546
8	Mp443	1	256163
8	Mp443	2	213020
8	Mp443	3	214543
8	Mp443	4	261111
8	Mp443	5	261345
8	Mp443	6	250032
8	Mp443	7	191500
8	Untreated	1	133831
8	Untreated	1	170022
8	Untreated	1	189604
8	Untreated	2	69257
8	Untreated	2	201813
8	Untreated	2	168249
8	Untreated	3	59868
8	Untreated	3	115106
8	Untreated	3	193757
8	Untreated	4	144038
8	Untreated	4	175106
8	Untreated	4	128840
8	Untreated	5	88693
8	Untreated	5	150063
8	Untreated	5	143611
8	Untreated	6	284785
8	Untreated	7	121828
8	Untreated	8	115327
8	Untreated	9	128136
8	Untreated	10	185601
9	Buffer	1	103.6
9	Buffer	1	-16.2
9	Buffer	2	-28.4
9	Buffer	2	-59.2
9	Buffer	3	-169.4
9	Buffer	3	18.8
9	Buffer	4	11.6
9	Buffer	4	-30.2
9	Buffer	5	82.6
9	Buffer	5	86.8
9	Mac324	1	262435
9	Mac324	2	499010
9	Mac324	3	241936
9	Mac324	4	459677
9	Mac324	5	469518
9	Mac324	6	292014
9	Mac324	7	226962
9	Mac324	8	508655
9	Mac324	9	550437
9	Mac324	10	748573
9	Mal1941-5	1	157887
9	Mal1941-5	1	184774
9	Mal1941-5	2	132213
9	Mal1941-5	2	194472
9	Mal1941-5	3	213257
9	Mal1941-5	3	161922
9	Mal1941-5	4	295328
9	Mal1941-5	4	178721
9	Mal1941-5	5	235011
9	Mal1941-5	5	129897
9	Mal1941-5	6	172900
9	Mal1941-5	6	184693
9	Mal1941-5	7	346118
9	Mal1941-5	7	120181
9	Mal1941-5	8	109223
9	Mal1941-5	8	148922
9	Mal1941-5	9	222995
9	Mal1941-5	9	105170
9	Mal1941-5	10	119971
9	Mal1941-5	10	338319
9	Mal1941-6	1	199797
9	Mal1941-6	1	194265
9	Mal1941-6	2	163453
9	Mal1941-6	2	143207
9	Mal1941-6	3	197256
9	Mal1941-6	3	100130
9	Mal1941-6	4	176374
9	Mal1941-6	4	115158
9	Mal1941-6	5	120388
9	Mal1941-6	5	136266
9	Mal1941-6	6	135306
9	Mal1941-6	6	206533
9	Mal1941-6	7	154303
9	Mal1941-6	7	227843
9	Mal1941-6	8	112945
9	Mal1941-6	8	258048
9	Mal1941-6	9	106761
9	Mal1941-6	9	199715
9	Mal1941-6	10	127845
9	Mal1941-6	10	111531
9	Mp443	1	283878
9	Mp443	2	166000
9	Mp443	3	161750
9	Mp443	4	174664
9	Mp443	5	267038
9	Mp443	6	229744
9	Mp443	7	298011
9	Untreated	1	96523.6
9	Untreated	1	113402
9	Untreated	1	162321
9	Untreated	2	107725
9	Untreated	2	169563
9	Untreated	2	210833
9	Untreated	3	93800.6
9	Untreated	3	99348.2
9	Untreated	3	183113
9	Untreated	4	98835.6
9	Untreated	4	201624
9	Untreated	4	107253
9	Untreated	5	126998
9	Untreated	5	263794
9	Untreated	5	263994
9	Untreated	6	195525
9	Untreated	7	204658
9	Untreated	8	177094
9	Untreated	9	146613
9	Untreated	10	152374
10	Buffer	1	-139.6
10	Buffer	1	85.8
10	Buffer	2	-13.6
10	Buffer	2	17.8
10	Buffer	3	36.4
10	Buffer	3	-102.2
10	Buffer	4	64.4
10	Buffer	4	48.8
10	Buffer	5	52.4
10	Buffer	5	-50.2
10	Mal1941-5	1	119311
10	Mal1941-5	1	210578
10	Mal1941-5	2	90907.4
10	Mal1941-5	2	183653
10	Mal1941-5	3	99324.4
10	Mal1941-5	3	97961.8
10	Mal1941-5	4	101433
10	Mal1941-5	4	146156
10	Mal1941-5	5	236161
10	Mal1941-5	5	143369
10	Mal1941-5	6	124096
10	Mal1941-5	6	149916
10	Mal1941-5	7	118414
10	Mal1941-5	7	138815
10	Mal1941-5	8	208972
10	Mal1941-5	8	115826
10	Mal1941-5	9	97713.4
10	Mal1941-5	9	322640
10	Mal1941-5	10	93960.4
10	Mal1941-5	10	146068
10	Mal1941-6	1	157457
10	Mal1941-6	1	220921
10	Mal1941-6	2	131711
10	Mal1941-6	2	199990
10	Mal1941-6	3	136407
10	Mal1941-6	3	248888
10	Mal1941-6	4	125268
10	Mal1941-6	4	210186
10	Mal1941-6	5	91103.4
10	Mal1941-6	5	151888
10	Mal1941-6	6	200015
10	Mal1941-6	6	99058.8
10	Mal1941-6	7	127303
10	Mal1941-6	7	233880
10	Mal1941-6	8	171246
10	Mal1941-6	8	187070
10	Mal1941-6	9	82692.4
10	Mal1941-6	9	237916
10	Mal1941-6	10	224263
10	Mal1941-6	10	123867
10	Mp443	1	373224
10	Mp443	2	213482
10	Mp443	3	262549
10	Mp443	4	173151
10	Mp443	5	378536
10	Mp443	6	202254
10	Untreated	1	114285
10	Untreated	1	209180
10	Untreated	1	142730
10	Untreated	2	80097.4
10	Untreated	2	154627
10	Untreated	2	194800
10	Untreated	3	79926.4
10	Untreated	3	120573
10	Untreated	3	157640
10	Untreated	4	94677.4
10	Untreated	4	184536
10	Untreated	4	96368.8
10	Untreated	5	112997
10	Untreated	5	194555
10	Untreated	5	136176
10	Untreated	6	158237
10	Untreated	7	157718
10	Untreated	8	180406
10	Untreated	9	247577
10	Untreated	10	160001
11	Buffer	1	109.2
11	Buffer	2	-218.8
11	Buffer	3	-68.8
11	Buffer	4	28.2
11	Buffer	5	150.2
11	Mal1941-5	1	110466
11	Mal1941-5	2	235874
11	Mal1941-5	3	106007
11	Mal1941-5	4	76247.2
11	Mal1941-5	5	75641.2
11	Mal1941-5	6	84203.2
11	Mal1941-5	7	90469.2
11	Mal1941-5	8	290533
11	Mal1941-5	9	138504
11	Mal1941-5	10	100054
11	Mal1941-6	1	186810
11	Mal1941-6	2	83541.2
11	Mal1941-6	3	98776.2
11	Mal1941-6	4	123974
11	Mal1941-6	5	124789
11	Mal1941-6	6	112972
11	Mal1941-6	7	101649
11	Mal1941-6	8	170701
11	Mal1941-6	9	75350.2
11	Mal1941-6	10	144124
11	Untreated	1	24770.2
11	Untreated	2	84159.2
11	Untreated	3	106152
11	Untreated	4	100291
11	Untreated	5	105677
12	Buffer	1	-44.4
12	Buffer	2	129.6
12	Buffer	3	-9.4
12	Buffer	4	-12.4
12	Buffer	5	-63.4
12	Mal1941-5	1	221065
12	Mal1941-5	2	163552
12	Mal1941-5	3	94553.6
12	Mal1941-5	4	112796
12	Mal1941-5	5	86948.6
12	Mal1941-5	6	138108
12	Mal1941-5	7	140601
12	Mal1941-5	8	111987
12	Mal1941-5	9	141280
12	Mal1941-5	10	104362
12	Mal1941-6	1	153124
12	Mal1941-6	2	187334
12	Mal1941-6	3	89617.6
12	Mal1941-6	4	91662.6
12	Mal1941-6	5	108554
12	Mal1941-6	6	134781
12	Mal1941-6	7	34174.6
12	Mal1941-6	8	92517.6
12	Mal1941-6	9	89252.6
12	Mal1941-6	10	91697.6
12	Untreated	1	65023.6
12	Untreated	2	78444.6
12	Untreated	3	161476
12	Untreated	4	46448.6
12	Untreated	5	133785

## Sheet: Fig6
Strain	Line	Sex	Replicate	LT50	Expt
Bb80.2	DrosDel	F	1	6.41644	1
Bb80.2	DrosDel	F	2	6.28447	1
Bb80.2	DrosDel	F	3	6.76361	1
Bb80.2	DrosDel	F	4	6.46414	1
Bb80.2	DrosDel	F	5	6.23315	1
Bb80.2	grass	F	1	2.74999	1
Bb80.2	grass	F	2	3.75	1
Bb80.2	PGRP-SA	F	1	7.7361	1
Bb80.2	PGRP-SA	F	2	7.68968	1
Bb80.2	PGRP-SA	F	3	8.29907	1
Bb80.2	PGRP-SA	F	4	8.57338	1
Bb80.2	PGRP-SA	F	5	8.37534	1
Bb80.2	Rel	F	1	4.625	1
Bb80.2	Rel	F	2	4.53333	1
Bb80.2	Rel	F	3	4.40391	1
Bb80.2	Rel	F	4	5.49999	1
Bb80.2	Rel	F	5	5.0603	1
Bb80.2	SPE	F	1	3.39497	1
Bb80.2	SPE	F	2	3.5881	1
Bb80.2	SPE	F	3	3.5831	1
Bb80.2	SPE	F	4	3.35701	1
Bb80.2	SPE	F	5	3.2275	1
Bb80.2	spz	F	1	2.5823	1
Bb80.2	spz	F	2	2.48478	1
Bb80.2	spz	F	3	2.4764	1
Bb80.2	spz	F	4	2.8132	1
Bb80.2	spz	F	5	2.65527	1
Bb80.2	VDRC	F	1	8.9476	1
Bb80.2	VDRC	F	2	8.67955	1
Bb80.2	VDRC	F	3	8.96245	1
Bb80.2	VDRC	F	4	7.85953	1
Bb80.2	VDRC	F	5	7.67228	1
Bb80.2	yw	F	1	8.47521	1
Bb80.2	yw	F	2	8.4793	1
Bb80.2	yw	F	3	7.40214	1
Bb80.2	yw	F	4	7.66734	1
Bb80.2	yw	F	5	7.80822	1
Bb80.2	DrosDel	M	1	5.9498	1
Bb80.2	DrosDel	M	2	5.70419	1
Bb80.2	DrosDel	M	3	5.69083	1
Bb80.2	DrosDel	M	4	6.44463	1
Bb80.2	DrosDel	M	5	5.87102	1
Bb80.2	grass	M	1	4.67964	1
Bb80.2	grass	M	2	3.75	1
Bb80.2	grass	M	3	3.56903	1
Bb80.2	PGRP-SA	M	1	10.1097	1
Bb80.2	PGRP-SA	M	2	10.442	1
Bb80.2	PGRP-SA	M	3	10.9279	1
Bb80.2	PGRP-SA	M	4	11.4408	1
Bb80.2	PGRP-SA	M	5	11.1693	1
Bb80.2	Rel	M	1	4.30357	1
Bb80.2	Rel	M	2	4.62035	1
Bb80.2	Rel	M	3	4.41666	1
Bb80.2	Rel	M	4	5.24998	1
Bb80.2	Rel	M	5	4.66666	1
Bb80.2	SPE	M	1	3.32338	1
Bb80.2	SPE	M	2	3.63331	1
Bb80.2	SPE	M	3	4.00589	1
Bb80.2	SPE	M	4	3.67422	1
Bb80.2	SPE	M	5	3.48621	1
Bb80.2	spz	M	1	2.49999	1
Bb80.2	spz	M	2	2.45194	1
Bb80.2	spz	M	3	2.48554	1
Bb80.2	VDRC	M	1	9.5628	1
Bb80.2	VDRC	M	2	10.0393	1
Bb80.2	VDRC	M	3	9.87033	1
Bb80.2	VDRC	M	4	9.64949	1
Bb80.2	VDRC	M	5	10.9791	1
Bb80.2	yw	M	1	9.18404	1
Bb80.2	yw	M	2	9.29423	1
Bb80.2	yw	M	3	10.4088	1
Bb80.2	yw	M	4	9.70644	1
Bb80.2	yw	M	5	9.07953	1
Mf7436	DrosDel	F	1	6.73525	1
Mf7436	DrosDel	F	2	5.86764	1
Mf7436	DrosDel	F	3	6.20714	1
Mf7436	DrosDel	F	4	6.35586	1
Mf7436	DrosDel	F	5	6.79281	1
Mf7436	grass	F	1	3.25	1
Mf7436	grass	F	2	4.30552	1
Mf7436	grass	F	3	4.08332	1
Mf7436	PGRP-SA	F	1	6.79404	1
Mf7436	PGRP-SA	F	2	6.1029	1
Mf7436	PGRP-SA	F	3	7.52428	1
Mf7436	PGRP-SA	F	4	5.53787	1
Mf7436	PGRP-SA	F	5	6.47371	1
Mf7436	Rel	F	1	4.12481	1
Mf7436	Rel	F	2	3.73386	1
Mf7436	Rel	F	3	3.97423	1
Mf7436	Rel	F	4	4.0781	1
Mf7436	Rel	F	5	4.2045	1
Mf7436	SPE	F	1	4.44117	1
Mf7436	SPE	F	2	4.0887	1
Mf7436	SPE	F	3	4.49997	1
Mf7436	SPE	F	4	4.25	1
Mf7436	SPE	F	5	4.2045	1
Mf7436	spz	F	1	2.61908	1
Mf7436	spz	F	2	2.67232	1
Mf7436	spz	F	3	2.47233	1
Mf7436	spz	F	4	2.50946	1
Mf7436	spz	F	5	2.90047	1
Mf7436	VDRC	F	1	6.28057	1
Mf7436	VDRC	F	2	5.9261	1
Mf7436	VDRC	F	3	5.87852	1
Mf7436	VDRC	F	4	5.76416	1
Mf7436	VDRC	F	5	6.02133	1
Mf7436	yw	F	1	6.20582	1
Mf7436	yw	F	2	6.89509	1
Mf7436	yw	F	3	6.18737	1
Mf7436	yw	F	4	6.44639	1
Mf7436	yw	F	5	6.33035	1
Mf7436	DrosDel	M	1	5.54401	1
Mf7436	DrosDel	M	2	5.67639	1
Mf7436	DrosDel	M	3	5.91454	1
Mf7436	DrosDel	M	4	5.99982	1
Mf7436	DrosDel	M	5	5.22142	1
Mf7436	grass	M	1	4.58323	1
Mf7436	grass	M	2	4.39283	1
Mf7436	grass	M	3	4.24993	1
Mf7436	PGRP-SA	M	1	7.85399	1
Mf7436	PGRP-SA	M	2	6.80128	1
Mf7436	PGRP-SA	M	3	7.13649	1
Mf7436	PGRP-SA	M	4	8.23851	1
Mf7436	PGRP-SA	M	5	7.61317	1
Mf7436	Rel	M	1	6	1
Mf7436	Rel	M	2	4.48213	1
Mf7436	Rel	M	3	4.83333	1
Mf7436	Rel	M	4	4.57758	1
Mf7436	Rel	M	5	4.33315	1
Mf7436	SPE	M	1	4.45682	1
Mf7436	SPE	M	2	4.44111	1
Mf7436	SPE	M	3	5.48923	1
Mf7436	SPE	M	4	5.12878	1
Mf7436	SPE	M	5	4.58847	1
Mf7436	spz	M	1	2.33584	1
Mf7436	spz	M	2	2.55696	1
Mf7436	spz	M	3	2.79734	1
Mf7436	VDRC	M	1	8.23021	1
Mf7436	VDRC	M	2	7.03071	1
Mf7436	VDRC	M	3	7.56874	1
Mf7436	VDRC	M	4	7.15831	1
Mf7436	VDRC	M	5	6.47595	1
Mf7436	yw	M	1	7.00803	1
Mf7436	yw	M	2	6.89061	1
Mf7436	yw	M	3	6.6265	1
Mf7436	yw	M	4	7.70272	1
Mf7436	yw	M	5	7.2643	1
Ma549	DrosDel	F	1	5.56428	1
Ma549	DrosDel	F	2	5.21969	1
Ma549	DrosDel	F	3	5.16427	1
Ma549	DrosDel	F	4	4.77274	1
Ma549	DrosDel	F	5	4.70453	1
Ma549	grass	F	1	4.54166	1
Ma549	grass	F	2	4.28287	1
Ma549	PGRP-SA	F	1	4.72142	1
Ma549	PGRP-SA	F	2	5.11109	1
Ma549	PGRP-SA	F	3	4.93056	1
Ma549	PGRP-SA	F	4	4.9569	1
Ma549	PGRP-SA	F	5	5	1
Ma549	Rel	F	1	3.5912	1
Ma549	Rel	F	2	3.70651	1
Ma549	Rel	F	3	3.5	1
Ma549	Rel	F	4	3.77236	1
Ma549	Rel	F	5	3.6274	1
Ma549	SPE	F	1	3.68458	1
Ma549	SPE	F	2	3.84095	1
Ma549	SPE	F	3	3.83704	1
Ma549	SPE	F	4	3.72725	1
Ma549	SPE	F	5	3.72722	1
Ma549	spz	F	1	2.59275	1
Ma549	spz	F	2	2.47649	1
Ma549	VDRC	F	1	5.49984	1
Ma549	VDRC	F	2	5.36426	1
Ma549	VDRC	F	3	5.47727	1
Ma549	VDRC	F	4	5.36415	1
Ma549	VDRC	F	5	5.64383	1
Ma549	yw	F	1	4.68331	1
Ma549	yw	F	2	4.93182	1
Ma549	yw	F	3	4.93182	1
Ma549	yw	F	4	4.73611	1
Ma549	yw	F	5	4.76471	1
Ma549	DrosDel	M	1	4.853	1
Ma549	DrosDel	M	2	4.68939	1
Ma549	DrosDel	M	3	4.47062	1
Ma549	DrosDel	M	4	4.84001	1
Ma549	DrosDel	M	5	4.62848	1
Ma549	PGRP-SA	M	1	5.82461	1
Ma549	PGRP-SA	M	2	5.48147	1
Ma549	PGRP-SA	M	3	5.76457	1
Ma549	PGRP-SA	M	4	5.49283	1
Ma549	PGRP-SA	M	5	5.8345	1
Ma549	Rel	M	1	3.48529	1
Ma549	Rel	M	2	3.54409	1
Ma549	Rel	M	3	3.35713	1
Ma549	Rel	M	4	3.67096	1
Ma549	Rel	M	5	3.85524	1
Ma549	SPE	M	1	3.59364	1
Ma549	SPE	M	2	3.78574	1
Ma549	SPE	M	3	3.75	1
Ma549	SPE	M	4	3.9343	1
Ma549	SPE	M	5	4.25	1
Ma549	spz	M	1	2.71082	1
Ma549	spz	M	2	3	1
Ma549	VDRC	M	1	6.50495	1
Ma549	VDRC	M	2	6.22783	1
Ma549	VDRC	M	3	5.57812	1
Ma549	VDRC	M	4	5.40513	1
Ma549	VDRC	M	5	5.77935	1
Ma549	yw	M	1	5.10185	1
Ma549	yw	M	2	5.50912	1
Ma549	yw	M	3	4.99019	1
Ma549	yw	M	4	4.80309	1
Ma549	yw	M	5	5.37496	1
Bb80.2	6326	F	1	5.63893	3
Ma549	6326	F	1	3.61729	3
Mf7436	6326	F	1	5.41396	3
Bb80.2	6326	F	2	5.57957	3
Ma549	6326	F	2	3.92872	3
Mf7436	6326	F	2	5.28477	3
Bb80.2	6326	F	3	5.5149	3
Ma549	6326	F	3	3.7239	3
Mf7436	6326	F	3	5.09036	3
Bb80.2	6326	F	4	5.23346	3
Ma549	6326	F	4	3.72115	3
Mf7436	6326	F	4	5.32213	3
Bb80.2	6326	F	5	5.49181	3
Ma549	6326	F	5	3.83691	3
Mf7436	6326	F	5	5.20085	3
Bb80.2	6326	M	1	6.17732	3
Ma549	6326	M	1	4.1539	3
Mf7436	6326	M	1	6.08066	3
Bb80.2	6326	M	2	7.62021	3
Ma549	6326	M	2	4.09239	3
Mf7436	6326	M	2	5.82188	3
Bb80.2	6326	M	3	5.21583	3
Ma549	6326	M	3	3.78688	3
Mf7436	6326	M	3	5.67357	3
Bb80.2	6326	M	4	6.38641	3
Ma549	6326	M	4	3.94785	3
Mf7436	6326	M	4	6.3924	3
Bb80.2	6326	M	5	5.89451	3
Ma549	6326	M	5	3.93784	3
Mf7436	6326	M	5	5.77969	3
Bb80.2	cn bw	F	1	7.8937	3
Ma549	cn bw	F	1	3.96698	3
Mf7436	cn bw	F	1	6.29791	3
Bb80.2	cn bw	F	2	7.34168	3
Ma549	cn bw	F	2	3.81872	3
Mf7436	cn bw	F	2	6.85959	3
Bb80.2	cn bw	F	3	7.53716	3
Ma549	cn bw	F	3	3.99728	3
Mf7436	cn bw	F	3	6.72088	3
Bb80.2	cn bw	F	4	7.79187	3
Ma549	cn bw	F	4	3.57483	3
Mf7436	cn bw	F	4	7.36461	3
Bb80.2	cn bw	F	5	7.04696	3
Ma549	cn bw	F	5	3.89803	3
Mf7436	cn bw	F	5	6.05764	3
Bb80.2	cn bw	M	1	7.93942	3
Ma549	cn bw	M	1	4.73349	3
Mf7436	cn bw	M	1	7.91409	3
Bb80.2	cn bw	M	2	7.85703	3
Ma549	cn bw	M	2	4.3243	3
Mf7436	cn bw	M	2	6.67161	3
Bb80.2	cn bw	M	3	8.59292	3
Ma549	cn bw	M	3	4.0279	3
Mf7436	cn bw	M	3	7.08857	3
Bb80.2	cn bw	M	4	7.08225	3
Ma549	cn bw	M	4	4.53594	3
Mf7436	cn bw	M	4	6.45128	3
Bb80.2	cn bw	M	5	7.24055	3
Ma549	cn bw	M	5	3.99459	3
Mf7436	cn bw	M	5	6.46478	3
Bb80.2	Dif	F	1	5.46335	3
Ma549	Dif	F	1	3.92762	3
Mf7436	Dif	F	1	4.89852	3
Bb80.2	Dif	F	2	5.14673	3
Ma549	Dif	F	2	3.5756	3
Mf7436	Dif	F	2	4.79512	3
Bb80.2	Dif	F	3	4.73219	3
Ma549	Dif	F	3	3.48741	3
Mf7436	Dif	F	3	4.83717	3
Bb80.2	Dif	F	4	4.75977	3
Ma549	Dif	F	4	3.67422	3
Mf7436	Dif	F	4	4.50822	3
Bb80.2	Dif	F	5	5.36837	3
Ma549	Dif	F	5	3.6371	3
Mf7436	Dif	F	5	4.87334	3
Bb80.2	Dif	M	1	5.00051	3
Ma549	Dif	M	1	4.31737	3
Mf7436	Dif	M	1	6.43036	3
Bb80.2	Dif	M	2	6.18663	3
Ma549	Dif	M	2	4.01344	3
Mf7436	Dif	M	2	5.86862	3
Bb80.2	Dif	M	3	5.40367	3
Ma549	Dif	M	3	3.82988	3
Mf7436	Dif	M	3	5.6185	3
Bb80.2	Dif	M	4	5.90496	3
Ma549	Dif	M	4	4.05131	3
Mf7436	Dif	M	4	5.81744	3
Bb80.2	Dif	M	5	5.39164	3
Ma549	Dif	M	5	4.13297	3
Mf7436	Dif	M	5	5.58636	3
Bb80.2	psh	F	1	3.46884	3
Ma549	psh	F	1	2.33338	3
Mf7436	psh	F	1	3.08788	3
Bb80.2	psh	F	2	3.86617	3
Ma549	psh	F	2	2.52216	3
Mf7436	psh	F	2	2.86174	3
Bb80.2	psh	F	3	3.38572	3
Ma549	psh	F	3	2.34552	3
Mf7436	psh	F	3	3.20964	3
Bb80.2	psh	F	4	3.06952	3
Ma549	psh	F	4	2.20378	3
Mf7436	psh	F	4	3.04314	3
Bb80.2	psh	F	5	3.08513	3
Ma549	psh	F	5	2.51458	3
Mf7436	psh	F	5	2.98417	3
Bb80.2	psh	M	1	3.819	3
Ma549	psh	M	1	2.52027	3
Mf7436	psh	M	1	3.4555	3
Bb80.2	psh	M	2	3.38845	3
Ma549	psh	M	2	2.75569	3
Mf7436	psh	M	2	3.5871	3
Bb80.2	psh	M	3	3.83103	3
Ma549	psh	M	3	2.80702	3
Mf7436	psh	M	3	3.18062	3
Bb80.2	psh	M	4	3.34702	3
Ma549	psh	M	4	2.46432	3
Mf7436	psh	M	4	3.23758	3
Bb80.2	psh	M	5	3.57914	3
Ma549	psh	M	5	2.27656	3
Mf7436	psh	M	5	3.68917	3
Ma549	grass	M	1	3.05762	2
Ma549	grass	M	2	3.48516	2
Ma549	grass	M	3	3.03172	2
Ma549	VDRC	M	1	4.74999	2
Ma549	VDRC	M	2	4.07812	2
Ma549	VDRC	M	3	4.20556	2
Ma549	VDRC	M	4	4.29167	2
Ma549	VDRC	M	5	4.51506	2
Bb80.2	Bom	F	1	3.20562	4
Bb80.2	Bom	F	2	3.19127	4
Bb80.2	Bom	F	3	3.02902	4
Bb80.2	Bom	F	4	3.40937	4
Bb80.2	Bom	F	5	3.22155	4
Bb80.2	Bom	M	1	3.46429	4
Bb80.2	Bom	M	2	3.25	4
Bb80.2	Bom	M	3	3.08167	4
Bb80.2	Bom	M	4	3.08215	4
Bb80.2	Bom	M	5	3.5	4
Bb80.2	w1118	F	1	7.4457	4
Bb80.2	w1118	F	2	7.67869	4
Bb80.2	w1118	F	3	7.62205	4
Bb80.2	w1118	F	4	7.83645	4
Bb80.2	w1118	F	5	7.85081	4
Bb80.2	w1118	M	1	8.06827	4
Bb80.2	w1118	M	2	8.49224	4
Bb80.2	w1118	M	3	8.70907	4
Bb80.2	w1118	M	4	8.59922	4
Bb80.2	w1118	M	5	7.99195	4
Ma549	Bom	F	1	2.96887	4
Ma549	Bom	F	2	2.8307	4
Ma549	Bom	F	3	2.9114	4
Ma549	Bom	F	4	2.63456	4
Ma549	Bom	F	5	2.75	4
Ma549	Bom	M	1	3.08167	4
Ma549	Bom	M	2	3.18014	4
Ma549	Bom	M	3	3.021	4
Ma549	Bom	M	4	3.09884	4
Ma549	Bom	M	5	3	4
Ma549	w1118	F	1	4.33691	4
Ma549	w1118	F	2	4.55952	4
Ma549	w1118	F	3	4.70454	4
Ma549	w1118	F	4	4.01075	4
Ma549	w1118	F	5	4.05919	4
Ma549	w1118	M	1	5.33684	4
Ma549	w1118	M	2	5.08331	4
Ma549	w1118	M	3	5.16304	4
Ma549	w1118	M	4	5.24964	4
Ma549	w1118	M	5	5.00995	4
Mf7436	Bom	F	1	3.92308	4
Mf7436	Bom	F	2	4.01	4
Mf7436	Bom	F	3	4.3099	4
Mf7436	Bom	F	4	3.92739	4
Mf7436	Bom	F	5	4.4265	4
Mf7436	Bom	M	1	4.54995	4
Mf7436	Bom	M	2	5.26981	4
Mf7436	Bom	M	3	4.42504	4
Mf7436	Bom	M	4	4.24947	4
Mf7436	Bom	M	5	4.84108	4
Mf7436	w1118	F	1	6.42466	4
Mf7436	w1118	F	2	6.40374	4
Mf7436	w1118	F	3	7.03494	4
Mf7436	w1118	F	4	8.59241	4
Mf7436	w1118	F	5	6.9336	4
Mf7436	w1118	M	1	10.0662	4
Mf7436	w1118	M	2	9.53488	4
Mf7436	w1118	M	3	7.25	4
Mf7436	w1118	M	4	9.35592	4
Mf7436	w1118	M	5	9.19683	4

## Sheet: Fig7
Strain	Timepoint	Treatmen	Replicate	Spores	Germinated	%
2105	16 hrs	YE+Drs	1			1
2105	16 hrs	YE+Drs	2			1
2105	16 hrs	YE+Drs	3			1
N. crassa	16 hrs	water+Drs	1			0
N. crassa	16 hrs	water+Drs	2			0
N. crassa	16 hrs	water+Drs	3			0
N. crassa	16 hrs	YE+Drs	1			0
N. crassa	16 hrs	YE+Drs	2			0
N. crassa	16 hrs	YE+Drs	3			0
2105	24hrs	YE+Drs	1			1
2105	24hrs	YE+Drs	2			1
2105	24hrs	YE+Drs	3			1
N. crassa	24hrs	water+Drs	1			0
N. crassa	24hrs	water+Drs	2			0
N. crassa	24hrs	water+Drs	3			0
N. crassa	24hrs	YE+Drs	1			0
N. crassa	24hrs	YE+Drs	2			0
N. crassa	24hrs	YE+Drs	3			0
549	16 hrs	YE+Drs	1			1
549	16 hrs	YE+Drs	2			1
549	16 hrs	YE+Drs	3			1
549	16 hrs	YE	1			1
549	16 hrs	YE	2			1
549	16 hrs	YE	3			1
2105	16 hrs	YE	1			1
2105	16 hrs	YE	2			1
2105	16 hrs	YE	3			1
7436	16 hrs	water+Drs	1	194	94	0.326389
7436	16 hrs	water+Drs	2	220	58	0.208633
7436	16 hrs	water+Drs	3	88	53	0.375887
7436	16 hrs	water	1	189	5	0.0257732
7436	16 hrs	water	2	255	6	0.0229885
7436	16 hrs	water	3	280	14	0.047619
7436	16 hrs	YE+Drs	1	16	214	0.930435
7436	16 hrs	YE+Drs	2	33	208	0.863071
7436	16 hrs	YE+Drs	3	18	245	0.931559
7436	16 hrs	YE	1	31	418	0.930958
7436	16 hrs	YE	2	64	434	0.871486
7436	16 hrs	YE	3	16	260	0.942029
7436	24 hrs	water+Drs	1	189	135	0.416667
7436	24 hrs	water+Drs	2	162	125	0.43554
7436	24 hrs	water+Drs	3	160	113	0.413919
7436	24 hrs	water	1	98	19	0.162393
7436	24 hrs	water	2	158	27	0.145946
7436	24 hrs	water	3	177	26	0.128079
7436	24 hrs	YE+Drs	1			<100
7436	24 hrs	YE+Drs	2			<100
7436	24 hrs	YE+Drs	3			<100
7436	24 hrs	YE	1			<100
7436	24 hrs	YE	2			<100
7436	24 hrs	YE	3			<100
324	16 hrs	YE+Drs	1	141	47	0.25
324	16 hrs	YE+Drs	2	157	96	0.379447
324	16 hrs	YE+Drs	3	112	72	0.391304
324	16 hrs	YE	1	168	153	0.476636
324	16 hrs	YE	2	120	84	0.411765
324	16 hrs	YE	3	101	109	0.519048
N. crassa	16 hrs	water	1	70	73	0.51049
N. crassa	16 hrs	water	2	35	46	0.567901
N. crassa	16 hrs	water	3	42	34	0.447368
N. crassa	16 hrs	YE	1	88	99	0.529412
N. crassa	16 hrs	YE	2	51	89	0.635714
N. crassa	16 hrs	YE	3	48	80	0.625
324	24 hrs	YE+Drs	1	81	186	0.696629
324	24 hrs	YE+Drs	2	99	128	0.563877
324	24 hrs	YE+Drs	3	68	158	0.699115
324	24 hrs	YE	1	64	200	0.757576
324	24 hrs	YE	2	66	182	0.733871
324	24 hrs	YE	3	62	194	0.757812
N. crassa	24 hrs	water	1	44	44	0.5
N. crassa	24 hrs	water	2	64	45	0.412844
N. crassa	24 hrs	water	3	23	42	0.646154
N. crassa	24 hrs	YE	1	39	79	0.669492
N. crassa	24 hrs	YE	2	113	82	0.420513
N. crassa	24 hrs	YE	3	20	51	0.71831
2105	16 hrs	water	1	161	17	0.0955056
2105	16 hrs	water	2	271	30	0.0996678
2105	16 hrs	water	3	97	5	0.0490196
549	16 hrs	water	1	100	0	0
549	16 hrs	water	2	100	0	0
549	16 hrs	water	3	100	0	0
2105	24 hrs	water	1	95	20	0.173913
2105	24 hrs	water	2	189	20	0.0956938
2105	24 hrs	water	3	96	17	0.150442
549	24 hrs	water	1	100	1	0.00990099
549	24 hrs	water	2	100	1	0.00990099
549	24 hrs	water	3	100	1	0.00990099
2105	16 hrs	water+Drs	1	95	90	0.486486
2105	16 hrs	water+Drs	2	89	107	0.545918
2105	16 hrs	water+Drs	3	73	70	0.48951
549	16 hrs	water+Drs	1	319	63	0.164921
549	16 hrs	water+Drs	2	398	47	0.105618
549	16 hrs	water+Drs	3	255	35	0.12069
2105	24 hrs	water+Drs	1	66	90	0.576923
2105	24 hrs	water+Drs	2	49	94	0.657343
2105	24 hrs	water+Drs	3	40	80	0.666667
549	24 hrs	water+Drs	1	193	44	0.185654
549	24 hrs	water+Drs	2	158	32	0.168421
549	24 hrs	water+Drs	3	159	33	0.171875
324	16 hrs	water	1	106	2	0.0185185
324	16 hrs	water	2	111	0	0
324	16 hrs	water	3	100	1	0.00990099
324	24 hrs	water	1	100	1	0.00990099
324	24 hrs	water	2	103	1	0.00961538
324	24 hrs	water	3	100	1	0.00990099
324	16 hrs	water+Drs	1	99	2	0.019802
324	16 hrs	water+Drs	2	77	0	0
324	16 hrs	water+Drs	3	88	2	0.0222222
324	24 hrs	water+Drs	1	126	8	0.0597015
324	24 hrs	water+Drs	2	96	5	0.049505
324	24 hrs	water+Drs	3	99	6	0.0571429

## Sheet: Fig8
Day	Line	Replicate	Count	Log10	Log2
2.5	psh	1	4	0.69897	2.32193
2.5	psh	2	642	2.80821	9.32867
2.5	psh	3	14	1.17609	3.90689
2.5	psh	4	351	2.54654	8.45943
2.5	psh	5	1024	3.01072	10.0014
2.5	psh	6	42	1.63347	5.42626
2.5	psh	7	841	2.92531	9.71768
2.5	psh	8	0	0	0
2.5	psh	9	33	1.53148	5.08746
2.5	psh	10	56	1.75587	5.83289
2.5	w6326	1	1	0.30103	1
2.5	w6326	2	0	0	0
2.5	w6326	3	0	0	0
2.5	w6326	4	1	0.30103	1
2.5	w6326	5	2	0.477121	1.58496
2.5	w6326	6	0	0	0
2.5	w6326	7	2	0.477121	1.58496
2.5	w6326	8	0	0	0
2.5	w6326	9	1	0.30103	1
2.5	w6326	10	1	0.30103	1
3	w6326	1	2	0.477121	1.58496
3	w6326	2	3	0.60206	2
3	w6326	3	2	0.477121	1.58496
3	w6326	4	2	0.477121	1.58496
3	w6326	5	0	0	0
3	w6326	6	0	0	0
3	w6326	7	1	0.30103	1
3	w6326	8	0	0	0
3	w6326	9	1	0.30103	1
3	w6326	10	0	0	0
3	psh	1	16	1.23045	4.08746
3	psh	2	40	1.61278	5.35755
3	psh	3	3	0.60206	2
3	psh	4	73	1.86923	6.20945
3	psh	5	187	2.27416	7.55459
3	psh	6	326	2.51455	8.35315
3	psh	7	113	2.0569	6.83289
3	psh	8	2	0.477121	1.58496
3	psh	9	13	1.14613	3.80735
3	psh	10	463	2.66652	8.85798
4	w6326	1	43	1.64345	5.45943
4	w6326	2	136	2.13672	7.09803
4	w6326	3	449	2.65321	8.81378
4	w6326	4	798	2.90255	9.64205
4	w6326	5	6	0.845098	2.80735
4	w6326	6	666	2.82413	9.38154
4	w6326	7	2900	3.46255	11.5023
4	w6326	8	0	0	0
4	w6326	9	3900	3.59118	11.9296
4	w6326	10	3	0.60206	2
4.5	w6326	1	9300	3.96853	13.1832
4.5	w6326	2	800	2.90363	9.64566
4.5	w6326	3	168	2.22789	7.40088
4.5	w6326	4	200	2.3032	7.65105
4.5	w6326	5	4000	3.60217	11.9661
4.5	w6326	6	662	2.82151	9.37287
4.5	w6326	7	88	1.94939	6.47573
4.5	w6326	8	216	2.33646	7.76155
4.5	w6326	9	3	0.60206	2
4.5	w6326	10	208	2.32015	7.70736
2.5	Dif	1	0	0	0
2.5	Dif	2	2	0.477121	1.58496
2.5	Dif	3	3	0.60206	2
2.5	Dif	4	0	0	0
2.5	Dif	5	0	0	0
2.5	Dif	6	0	0	0
2.5	Dif	7	0	0	0
2.5	Dif	8	0	0	0
2.5	Dif	9	0	0	0
2.5	Dif	10	0	0	0
2.5	cn bw	1	1	0.30103	1
2.5	cn bw	2	1	0.30103	1
2.5	cn bw	3	5	0.778151	2.58496
2.5	cn bw	4	2	0.477121	1.58496
2.5	cn bw	5	2	0.477121	1.58496
2.5	cn bw	6	1	0.30103	1
2.5	cn bw	7	3	0.60206	2
2.5	cn bw	8	2	0.477121	1.58496
2.5	cn bw	9	1	0.30103	1
2.5	cn bw	10	1	0.30103	1
1	psh	1	7	0.90309	3
1	psh	2	12	1.11394	3.70044
1	psh	3	7	0.90309	3
1	psh	4	2	0.477121	1.58496
1	psh	5	9	1	3.32193
1	psh	6	3	0.60206	2
1	psh	7	1	0.30103	1
1	psh	8	4	0.69897	2.32193
1	psh	9	4	0.69897	2.32193
1	psh	10	6	0.845098	2.80735
1	w6326	1	1	0.30103	1
1	w6326	2	2	0.477121	1.58496
1	w6326	3	0	0	0
1	w6326	4	1	0.30103	1
1	w6326	5	1	0.30103	1
1	w6326	6	0	0	0
1	w6326	7	3	0.60206	2
1	w6326	8	0	0	0
1	w6326	9	2	0.477121	1.58496
1	w6326	10	3	0.60206	2
1	Dif	1	1	0.30103	1
1	Dif	2	1	0.30103	1
1	Dif	3	8	0.954243	3.16993
1	Dif	4	1	0.30103	1
1	Dif	5	4	0.69897	2.32193
1	Dif	6	1	0.30103	1
1	Dif	7	3	0.60206	2
1	Dif	8	5	0.778151	2.58496
1	Dif	9	11	1.07918	3.58496
1	Dif	10	1	0.30103	1
1	cn bw	1	0	0	0
1	cn bw	2	2	0.477121	1.58496
1	cn bw	3	0	0	0
1	cn bw	4	2	0.477121	1.58496
1	cn bw	5	2	0.477121	1.58496
1	cn bw	6	3	0.60206	2
1	cn bw	7	1	0.30103	1
1	cn bw	8	0	0	0
1	cn bw	9	3	0.60206	2
1	cn bw	10	1	0.30103	1
1.5	psh	1	7	0.90309	3
1.5	psh	2	4	0.69897	2.32193
1.5	psh	3	3	0.60206	2
1.5	psh	4	17	1.25527	4.16993
1.5	psh	5	2	0.477121	1.58496
1.5	psh	6	29	1.47712	4.90689
1.5	psh	7	7	0.90309	3
1.5	psh	8	3	0.60206	2
1.5	psh	9	2	0.477121	1.58496
1.5	psh	10	8	0.954243	3.16993
1.5	w6326	1	4	0.69897	2.32193
1.5	w6326	2	0	0	0
1.5	w6326	3	6	0.845098	2.80735
1.5	w6326	4	1	0.30103	1
1.5	w6326	5	1	0.30103	1
1.5	w6326	6	1	0.30103	1
1.5	w6326	7	2	0.477121	1.58496
1.5	w6326	8	0	0	0
1.5	w6326	9	4	0.69897	2.32193
1.5	w6326	10	1	0.30103	1
1.5	Dif	1	0	0	0
1.5	Dif	2	5	0.778151	2.58496
1.5	Dif	3	2	0.477121	1.58496
1.5	Dif	4	2	0.477121	1.58496
1.5	Dif	5	0	0	0
1.5	Dif	6	0	0	0
1.5	Dif	7	1	0.30103	1
1.5	Dif	8	2	0.477121	1.58496
1.5	Dif	9	1	0.30103	1
1.5	Dif	10	1	0.30103	1
1.5	cn bw	1	1	0.30103	1
1.5	cn bw	2	1	0.30103	1
1.5	cn bw	3	2	0.477121	1.58496
1.5	cn bw	4	1	0.30103	1
1.5	cn bw	5	2	0.477121	1.58496
1.5	cn bw	6	1	0.30103	1
1.5	cn bw	7	0	0	0
1.5	cn bw	8	0	0	0
1.5	cn bw	9	1	0.30103	1
1.5	cn bw	10	2	0.477121	1.58496
2	psh	1	361	2.55871	8.49985
2	psh	2	6	0.845098	2.80735
2	psh	3	25	1.41497	4.70044
2	psh	4	92	1.96848	6.53916
2	psh	5	12	1.11394	3.70044
2	psh	6	15	1.20412	4
2	psh	7	9	1	3.32193
2	psh	8	13	1.14613	3.80735
2	psh	9	7	0.90309	3
2	psh	10	49	1.69897	5.64386
2	w6326	1	0	0	0
2	w6326	2	1	0.30103	1
2	w6326	3	1	0.30103	1
2	w6326	4	0	0	0
2	w6326	5	0	0	0
2	w6326	6	1	0.30103	1
2	w6326	7	0	0	0
2	w6326	8	1	0.30103	1
2	w6326	9	6	0.845098	2.80735
2	w6326	10	0	0	0
2	Dif	1	1	0.30103	1
2	Dif	2	1	0.30103	1
2	Dif	3	0	0	0
2	Dif	4	0	0	0
2	Dif	5	0	0	0
2	Dif	6	0	0	0
2	Dif	7	1	0.30103	1
2	Dif	8	0	0	0
2	Dif	9	0	0	0
2	Dif	10	0	0	0
2	cn bw	1	0	0	0
2	cn bw	2	0	0	0
2	cn bw	3	1	0.30103	1
2	cn bw	4	1	0.30103	1
2	cn bw	5	0	0	0
2	cn bw	6	1	0.30103	1
2	cn bw	7	1	0.30103	1
2	cn bw	8	2	0.477121	1.58496
2	cn bw	9	0	0	0
2	cn bw	10	0	0	0
3.5	w6326	1	721	2.85854	9.49586
3.5	w6326	2	159	2.20412	7.32193
3.5	w6326	3	8	0.954243	3.16993
3.5	w6326	4	446	2.65031	8.80413
3.5	w6326	5	500	2.69984	8.96867
3.5	w6326	6	172	2.23805	7.43463
3.5	w6326	7	952	2.97909	9.89633
3.5	w6326	8	592	2.77305	9.21189
3.5	w6326	9	190	2.28103	7.57743
3.5	w6326	10	414	2.61805	8.69697
1	w1118	1	1	0.30103	1
1	w1118	2	1	0.30103	1
1	w1118	3	0	0	0
1	w1118	4	2	0.477121	1.58496
1	w1118	5	0	0	0
1	w1118	6	0	0	0
1	w1118	7	2	0.477121	1.58496
1	w1118	8	1	0.30103	1
1	w1118	9	2	0.477121	1.58496
1	w1118	10	1	0.30103	1
1	Boms	1	1	0.30103	1
1	Boms	2	1	0.30103	1
1	Boms	3	1	0.30103	1
1	Boms	4	3	0.60206	2
1	Boms	5	2	0.477121	1.58496
1	Boms	6	1	0.30103	1
1	Boms	7	0	0	0
1	Boms	8	3	0.60206	2
1	Boms	9	1	0.30103	1
1	Boms	10	1	0.30103	1
1.5	w1118	1	0	0	0
1.5	w1118	2	0	0	0
1.5	w1118	3	1	0.30103	1
1.5	w1118	4	0	0	0
1.5	w1118	5	0	0	0
1.5	w1118	6	0	0	0
1.5	w1118	7	0	0	0
1.5	w1118	8	0	0	0
1.5	w1118	9	0	0	0
1.5	w1118	10	0	0	0
1.5	Boms	1	0	0	0
1.5	Boms	2	1	0.30103	1
1.5	Boms	3	0	0	0
1.5	Boms	4	1	0.30103	1
1.5	Boms	5	2	0.477121	1.58496
1.5	Boms	6	1	0.30103	1
1.5	Boms	7	0	0	0
1.5	Boms	8	0	0	0
1.5	Boms	9	1	0.30103	1
1.5	Boms	10	0	0	0
2	w1118	1	0	0	0
2	w1118	2	1	0.30103	1
2	w1118	3	0	0	0
2	w1118	4	0	0	0
2	w1118	5	0	0	0
2	w1118	6	0	0	0
2	w1118	7	1	0.30103	1
2	w1118	8	0	0	0
2	w1118	9	0	0	0
2	w1118	10	0	0	0
2	Boms	1	0	0	0
2	Boms	2	0	0	0
2	Boms	3	0	0	0
2	Boms	4	0	0	0
2	Boms	5	2	0.477121	1.58496
2	Boms	6	0	0	0
2	Boms	7	1	0.30103	1
2	Boms	8	0	0	0
2	Boms	9	0	0	0
2	Boms	10	1	0.30103	1
2.5	w1118	1	0	0	0
2.5	w1118	2	0	0	0
2.5	w1118	3	0	0	0
2.5	w1118	4	6	0.845098	2.80735
2.5	w1118	5	3	0.60206	2
2.5	w1118	6	1	0.30103	1
2.5	w1118	7	1	0.30103	1
2.5	w1118	8	2	0.477121	1.58496
2.5	w1118	9	0	0	0
2.5	w1118	10	0	0	0
2.5	Boms	1	1	0.30103	1
2.5	Boms	2	170	2.233	7.41785
2.5	Boms	3	0	0	0
2.5	Boms	4	0	0	0
2.5	Boms	5	2	0.477121	1.58496
2.5	Boms	6	1	0.30103	1
2.5	Boms	7	1	0.30103	1
2.5	Boms	8	1	0.30103	1
2.5	Boms	9	0	0	0
2.5	Boms	10	0	0	0
3	w1118	1	0	0	0
3	w1118	2	0	0	0
3	w1118	3	0	0	0
3	w1118	4	2	0.477121	1.58496
3	w1118	5	0	0	0
3	w1118	6	1	0.30103	1
3	w1118	7	0	0	0
3	w1118	8	0	0	0
3	w1118	9	0	0	0
3	w1118	10	0	0	0
3	Boms	1	17	1.25527	4.16993
3	Boms	2	123	2.09342	6.9542
3	Boms	3	8	0.954243	3.16993
3	Boms	4	265	2.42488	8.05528
3	Boms	5	161	2.20952	7.33985
3	Boms	6	27	1.44716	4.80735
3	Boms	7	53	1.73239	5.75489
3	Boms	8	720	2.85794	9.49386
3	Boms	9	17	1.25527	4.16993
3	Boms	10	21	1.34242	4.45943
3.5	w1118	1	0	0	0
3.5	w1118	2	0	0	0
3.5	w1118	3	1	0.30103	1
3.5	w1118	4	0	0	0
3.5	w1118	5	1	0.30103	1
3.5	w1118	6	3	0.60206	2
3.5	w1118	7	2	0.477121	1.58496
3.5	w1118	8	0	0	0
3.5	w1118	9	0	0	0
3.5	w1118	10	0	0	0
3.5	Boms	1	1	0.30103	1
3.5	Boms	2	155	2.19312	7.2854
3.5	Boms	3	621	2.79379	9.28077
3.5	Boms	4	9	1	3.32193
3.5	Boms	5	100	2.00432	6.65821
3.5	Boms	6	0	0	0
3.5	Boms	7	58	1.77085	5.88264
3.5	Boms	8	4	0.69897	2.32193
3.5	Boms	9	41	1.62325	5.39232
3.5	Boms	10	0	0	0
4	w1118	1	1	0.30103	1
4	w1118	2	0	0	0
4	w1118	3	0	0	0
4	w1118	4	11	1.07918	3.58496
4	w1118	5	0	0	0
4	w1118	6	0	0	0
4	w1118	7	0	0	0
4	w1118	8	1	0.30103	1
4	w1118	9	0	0	0
4	w1118	10	0	0	0
4	Boms	1	246	2.3927	7.94837
4	Boms	2	5	0.778151	2.58496
4	Boms	3	0	0	0
4	Boms	4	127	2.10721	7
4	Boms	5	0	0	0
4	Boms	6	7	0.90309	3
4	Boms	7	0	0	0
4	Boms	8	13	1.14613	3.80735
4	Boms	9	0	0	0
4	Boms	10	179	2.25527	7.49185
4.5	w1118	1	2	0.477121	1.58496
4.5	w1118	2	2	0.477121	1.58496
4.5	w1118	3	0	0	0
4.5	w1118	4	0	0	0
4.5	w1118	5	0	0	0
4.5	w1118	6	0	0	0
4.5	w1118	7	0	0	0
4.5	w1118	8	0	0	0
4.5	w1118	9	1	0.30103	1
4.5	w1118	10	0	0	0
5	w1118	1	9	1	3.32193
5	w1118	2	2	0.477121	1.58496
5	w1118	3	0	0	0
5	w1118	4	0	0	0
5	w1118	5	1	0.30103	1
5	w1118	6	1	0.30103	1
5	w1118	7	522	2.7185	9.03067
5	w1118	8	0	0	0
5	w1118	9	599	2.77815	9.22882
5	w1118	10	0	0	0
3	Dif	1	1	0.30103	1
3	Dif	2	0	0	0
3	Dif	3	0	0	0
3	Dif	4	0	0	0
3	Dif	5	0	0	0
3	Dif	6	0	0	0
3	Dif	7	1	0.30103	1
3	Dif	8	0	0	0
3	Dif	9	0	0	0
3	Dif	10	0	0	0
3	cn bw	1	0	0	0
3	cn bw	2	1	0.30103	1
3	cn bw	3	0	0	0
3	cn bw	4	0	0	0
3	cn bw	5	0	0	0
3	cn bw	6	0	0	0
3	cn bw	7	0	0	0
3	cn bw	8	0	0	0
3	cn bw	9	1	0.30103	1
3	cn bw	10	0	0	0
3.5	Dif	1	0	0	0
3.5	Dif	2	0	0	0
3.5	Dif	3	0	0	0
3.5	Dif	4	2	0.477121	1.58496
3.5	Dif	5	0	0	0
3.5	Dif	6	1	0.30103	1
3.5	Dif	7	0	0	0
3.5	Dif	8	1	0.30103	1
3.5	Dif	9	0	0	0
3.5	Dif	10	1	0.30103	1
3.5	cn bw	1	0	0	0
3.5	cn bw	2	0	0	0
3.5	cn bw	3	1	0.30103	1
3.5	cn bw	4	1	0.30103	1
3.5	cn bw	5	0	0	0
3.5	cn bw	6	11	1.07918	3.58496
3.5	cn bw	7	0	0	0
3.5	cn bw	8	0	0	0
3.5	cn bw	9	16	1.23045	4.08746
3.5	cn bw	10	1	0.30103	1
4	Dif	1	0	0	0
4	Dif	2	0	0	0
4	Dif	3	0	0	0
4	Dif	4	0	0	0
4	Dif	5	341	2.53403	8.41785
4	Dif	6	0	0	0
4	Dif	7	0	0	0
4	Dif	8	0	0	0
4	Dif	9	0	0	0
4	Dif	10	0	0	0
4	cn bw	1	0	0	0
4	cn bw	2	0	0	0
4	cn bw	3	3	0.60206	2
4	cn bw	4	126	2.1038	6.98868
4	cn bw	5	1	0.30103	1
4	cn bw	6	0	0	0
4	cn bw	7	60	1.78533	5.93074
4	cn bw	8	1	0.30103	1
4	cn bw	9	0	0	0
4	cn bw	10	7	0.90309	3
4.5	Dif	1	40	1.61278	5.35755
4.5	Dif	2	23	1.38021	4.58496
4.5	Dif	3	2	0.477121	1.58496
4.5	Dif	4	204	2.31175	7.67948
4.5	Dif	5	642	2.80821	9.32867
4.5	Dif	6	34	1.54407	5.12928
4.5	Dif	7	526	2.72181	9.04166
4.5	Dif	8	48	1.6902	5.61471
4.5	Dif	9	395	2.5977	8.62936
4.5	Dif	10	0	0	0
4.5	cn bw	1	15	1.20412	4
4.5	cn bw	2	24	1.39794	4.64386
4.5	cn bw	3	24	1.39794	4.64386
4.5	cn bw	4	0	0	0
4.5	cn bw	5	471	2.67394	8.88264
4.5	cn bw	6	0	0	0
4.5	cn bw	7	1	0.30103	1
4.5	cn bw	8	49	1.69897	5.64386
4.5	cn bw	9	161	2.20952	7.33985
4.5	cn bw	10	0	0	0
5	Dif	1	246	2.3927	7.94837
5	Dif	2	37	1.57978	5.24793
5	Dif	3	0	0	0
5	Dif	4	1	0.30103	1
5	Dif	5	229	2.36173	7.84549
5	Dif	6	5	0.778151	2.58496
5	Dif	7	90	1.95904	6.50779
5	Dif	8	0	0	0
5	Dif	9	435	2.63949	8.76818
5	Dif	10	0	0	0
5	cn bw	1	9	1	3.32193
5	cn bw	2	69	1.8451	6.12928
5	cn bw	3	0	0	0
5	cn bw	4	0	0	0
5	cn bw	5	359	2.5563	8.49185
5	cn bw	6	47	1.68124	5.58496
5	cn bw	7	881	2.94547	9.78463
5	cn bw	8	12	1.11394	3.70044
5	cn bw	9	0	0	0
5	cn bw	10	0	0	0
2	Dif	1	1	0.30103	1
2	Dif	2	1	0.30103	1
2	Dif	3	0	0	0
2	Dif	4	0	0	0
2	Dif	5	0	0	0
2	Dif	6	2	0.477121	1.58496
2	Dif	7	2	0.477121	1.58496
2	Dif	8	0	0	0
2	Dif	9	0	0	0
2	Dif	10	0	0	0
2	cn bw	1	0	0	0
2	cn bw	2	0	0	0
2	cn bw	3	1	0.30103	1
2	cn bw	4	2	0.477121	1.58496
2	cn bw	5	3	0.60206	2
2	cn bw	6	0	0	0
2	cn bw	7	1	0.30103	1
2	cn bw	8	0	0	0
2	cn bw	9	2	0.477121	1.58496
2	cn bw	10	1	0.30103	1
2	w6326	1	0	0	0
2	w6326	2	0	0	0
2	w6326	3	2	0.477121	1.58496
2	w6326	4	4	0.69897	2.32193
2	w6326	5	0	0	0
2	w6326	6	0	0	0
2	w6326	7	0	0	0
2	w6326	8	0	0	0
2	w6326	9	0	0	0
2	w6326	10	0	0	0
2	psh	1	3	0.60206	2
2	psh	2	2	0.477121	1.58496
2	psh	3	3	0.60206	2
2	psh	4	5	0.778151	2.58496
2	psh	5	3	0.60206	2
2	psh	6	6	0.845098	2.80735
2	psh	7	3	0.60206	2
2	psh	8	6	0.845098	2.80735
2	psh	9	2	0.477121	1.58496
2	psh	10	8	0.954243	3.16993
2	Boms	1	0	0	0
2	Boms	2	0	0	0
2	Boms	3	0	0	0
2	Boms	4	0	0	0
2	Boms	5	1	0.30103	1
2	Boms	6	0	0	0
2	Boms	7	0	0	0
2	Boms	8	1	0.30103	1
2	Boms	9	0	0	0
2	Boms	10	1	0.30103	1
2	w1118	1	1	0.30103	1
2	w1118	2	1	0.30103	1
2	w1118	3	1	0.30103	1
2	w1118	4	0	0	0
2	w1118	5	1	0.30103	1
2	w1118	6	1	0.30103	1
2	w1118	7	0	0	0
2	w1118	8	0	0	0
2	w1118	9	2	0.477121	1.58496
2	w1118	10	1	0.30103	1
3	Dif	1	0	0	0
3	Dif	2	0	0	0
3	Dif	3	0	0	0
3	Dif	4	1	0.30103	1
3	Dif	5	0	0	0
3	Dif	6	1	0.30103	1
3	Dif	7	0	0	0
3	Dif	8	0	0	0
3	Dif	9	0	0	0
3	Dif	10	0	0	0
3	cn bw	1	0	0	0
3	cn bw	2	0	0	0
3	cn bw	3	0	0	0
3	cn bw	4	0	0	0
3	cn bw	5	0	0	0
3	cn bw	6	0	0	0
3	cn bw	7	0	0	0
3	cn bw	8	0	0	0
3	cn bw	9	0	0	0
3	cn bw	10	0	0	0
3	w6326	1	0	0	0
3	w6326	2	0	0	0
3	w6326	3	0	0	0
3	w6326	4	0	0	0
3	w6326	5	0	0	0
3	w6326	6	0	0	0
3	w6326	7	0	0	0
3	w6326	8	1	0.30103	1
3	w6326	9	0	0	0
3	w6326	10	0	0	0
3	psh	1	1	0.30103	1
3	Boms	1	28	1.4624	4.85798
3	Boms	2	20	1.32222	4.39232
3	Boms	3	1	0.30103	1
3	Boms	4	0	0	0
3	Boms	5	6	0.845098	2.80735
3	Boms	6	19	1.30103	4.32193
3	Boms	7	10	1.04139	3.45943
3	Boms	8	14	1.17609	3.90689
3	Boms	9	0	0	0
3	Boms	10	0	0	0
3	w1118	1	0	0	0
3	w1118	2	2	0.477121	1.58496
3	w1118	3	0	0	0
3	w1118	4	0	0	0
3	w1118	5	0	0	0
3	w1118	6	0	0	0
3	w1118	7	0	0	0
3	w1118	8	0	0	0
3	w1118	9	0	0	0
3	w1118	10	0	0	0
4	Dif	1	1	0.30103	1
4	Dif	2	1	0.30103	1
4	Dif	3	5	0.778151	2.58496
4	Dif	4	0	0	0
4	Dif	5	2	0.477121	1.58496
4	Dif	6	0	0	0
4	Dif	7	0	0	0
4	Dif	8	0	0	0
4	Dif	9	0	0	0
4	Dif	10	0	0	0
4	cn bw	1	0	0	0
4	cn bw	2	24	1.39794	4.64386
4	cn bw	3	0	0	0
4	cn bw	4	12	1.11394	3.70044
4	cn bw	5	0	0	0
4	cn bw	6	0	0	0
4	cn bw	7	1096	3.04021	10.0993
4	cn bw	8	0	0	0
4	cn bw	9	0	0	0
4	cn bw	10	2	0.477121	1.58496
4	w6326	1	0	0	0
4	w6326	2	542	2.7348	9.08481
4	w6326	3	0	0	0
4	w6326	4	0	0	0
4	w6326	5	10	1.04139	3.45943
4	w6326	6	190	2.28103	7.57743
4	w6326	7	0	0	0
4	w6326	8	0	0	0
4	w6326	9	86	1.93952	6.44294
4	w6326	10	0	0	0
4	w1118	1	0	0	0
4	w1118	2	11	1.07918	3.58496
4	w1118	3	32	1.51851	5.04439
4	w1118	4	0	0	0
4	w1118	5	0	0	0
4	w1118	6	2	0.477121	1.58496
4	w1118	7	0	0	0
4	w1118	8	223	2.35025	7.80735
4	w1118	9	1	0.30103	1
4	w1118	10	37	1.57978	5.24793
5	Dif	1	0	0	0
5	Dif	2	185	2.26951	7.53916
5	Dif	3	183	2.26482	7.52356
5	Dif	4	29	1.47712	4.90689
5	Dif	5	11	1.07918	3.58496
5	Dif	6	299	2.47712	8.22882
5	Dif	7	806	2.90687	9.65642
5	Dif	8	23	1.38021	4.58496
5	Dif	9	8	0.954243	3.16993
5	Dif	10	3	0.60206	2
5	Dif	11	7	0.90309	3
5	cn bw	1	5	0.778151	2.58496
5	cn bw	2	0	0	0
5	cn bw	3	0	0	0
5	cn bw	4	1	0.30103	1
5	cn bw	5	0	0	0
5	cn bw	6	1	0.30103	1
5	cn bw	7	0	0	0
5	cn bw	8	27	1.44716	4.80735
5	cn bw	9	0	0	0
5	cn bw	10	6	0.845098	2.80735
5	w1118	1	10	1.04139	3.45943
5	w1118	2	417	2.62118	8.70736
5	w1118	3	164	2.21748	7.36632
5	w1118	4	0	0	0
5	w1118	5	52	1.72428	5.72792
5	w1118	6	0	0	0
5	w1118	7	11	1.07918	3.58496
5	w1118	8	0	0	0
5	w1118	9	1	0.30103	1
5	w1118	10	86	1.93952	6.44294

## Sheet: Metarhizium mutant LT50
Strain	Experiment	Line	LT50 Rep1	LT50 Rep2	LT50 Rep3	LT50 Rep4	LT50 Rep5
Ma549	1	cnbw	4.57299	4.77187	4.61959	4.58322
Ma549	1	Dif	4.67186	4.64004	4.4514	4.58209
Ma549	1	6326	4.52413	4.57299		4.62641
Ma549	1	psh	2.62061	2.88085		2.65356			!
Ma549	1	GNBP3	4.69914	4.5764	4.50822	4.38321
Ma549	1	17474		4.79005	4.9037	4.93324
Ma549	1	y1 w67c23	4.9071	5.2003		5.23667
Mm1946	1	y1 w67c23	6.191	5.829	6.153	5.422
Mm1946	1	17474	5.25	6.193	5.49
Mm1946	1	6326	5.957	6.328	5.969
Mm1946	1	psh	3.399	3.346	3.202	3.701
Mm1946	1	GNBP3	6.314	6.43	6.497	5.949
Mm1946	1	Dif	5.896	6.785	6.566	5.791
Mm1946	1	cnbw	6.735	6.677	6.103
Mm1946	1	5905	6.104	7.403	6.586
Mp443	1	6326	x	x	x	x
Mp443	1	psh	4.395	5.25	4.406
Mp443	1	GNBP3	x	x	x
Mp443	1	y1 w67c23	x	x	x	x
Mp443	1	17474	x	x	x	x
Mp443	1	Dif	x	x	x	x
Mp443	1	cnbw	x	x	x	x
Mp443	1	5905	7.771	7.783	10.746
Mac324	1	6326	9.614	11.494	9.89	10.569
Mac324	1	psh	4.494	3.208	5.153	4.903
Mac324	1	GNBP3	7.963	9.679		11.662
Mac324	1	Dif	8.961		7.083	8.012
Mac324	1	cnbw	8.884	10.865	10.226
Mac324	1	y1 w67c23	7.31	7.894		7.78
Mac324	1	17474	5.843	7.516	6.298
Mac324	1	5905	11.759	10.83	9.616
Mal1941	1	cnbw	x	x	x
Mal1941	1	Dif	x	x	x
Mal1941	1	6326	x	x	x
Mal1941	1	GNBP-3	x	x	x
Mal1941	1	y1 w67c23	x	x	x
Mal1941	1	17474-5	x	x	x
Mal1941	1	5905	x	x	x	x
Mal1941	1	psh	x	x	x
Mr2575	1	cnbw	5.141		5.689
Mr2575	1	Dif	5.706	5.227	4.624
Mr2575	1	6326	4.842	5.084	5.007
Mr2575	1	psh	3.05	2.874	2.59	2.642
Mr2575	1	y1 w67c23		5.324	5.762	6.066
Mr2575	1	17474	5.553	4.942	5.189
Mr2575	2	5905	6.451	5.343		6.896
Mr2575	2	6326	6.038		5.838	6.247
Mr2575	2	GNBP3	6.599	6.415	5.459
Ma2105	1	y1 w67c23	5.2003	5.65155	5.2535	5.17845
Ma2105	1	17474	5.4036	5.49385	5.2934
Ma2105	1	6326		5.56035	5.5499	5.3941
Ma2105	1	psh	3.42	3.27275	3.0837	3.8874
Ma2105	1	GNBP3	5.795	5.662	7.2523	6.3593
Ma2105	1	5905	5.99925	6.31465	6.8134
Ma2105	2	cnbw	4.92604	4.67114	4.85552	4.63101
Ma2105	2	Dif	4.58947	4.52089	4.47918	4.52276	4.98685

## Sheet: Table 1
Strain	RH	Time	Location	Germinated	Spores	Percent
443	98	16	VAB	43	51	0.457447
443	98	16	VAB	105	44	0.704698
443	98	16	VAB	60	18	0.769231
443	98	16	VAB	68	78	0.465753
443	98	16	IS	31	5	0.861111
443	98	16	IS	33	13	0.717391
443	98	16	IS	10	3	0.769231
443	98	16	IS	40	21	0.655738
443	98	16	S	17	11	0.607143
443	98	16	S	30	9	0.769231
443	98	16	S	19	11	0.633333
443	98	16	S	45	23	0.661765
443	80	16	VAB	0	100	0
443	80	16	VAB	0	100	0
443	80	16	VAB	0	100	0
443	80	16	VAB	0	100	0
443	80	16	IS	3	31	0.0882353
443	80	16	IS	16	78	0.170213
443	80	16	IS	42	85	0.330709
443	80	16	S	0	100	0
443	80	16	S	0	100	0
443	80	16	S	0	100	0
443	80	16	S	0	100	0
443	98	24	VAB	82	8	0.911111
443	98	24	VAB	42	11	0.792453
443	98	24	IS	100	3	0.970874
443	98	24	IS	32	4	0.888889
443	98	24	IS	14	3	0.823529
443	98	24	IS	103	23	0.81746
443	98	24	IS	57	6	0.904762
443	98	24	S	77	16	0.827957
443	98	24	S	32	22	0.592593
443	98	24	S	80	46	0.634921
443	98	24	S	11	5	0.6875
443	80	24	VAB			0
443	80	24	VAB			0
443	80	24	VAB			0
443	80	24	VAB			0
443	80	24	IS	14	88	0.137255
443	80	24	IS	9	44	0.169811
443	80	24	IS	13	45	0.224138
443	80	24	IS	12	60	0.166667
443	80	24	S			0
443	80	24	S			0
443	80	24	S			0
443	80	24	S			0
443	98	48	VAB	77	48	0.616
443	98	48	VAB	62	37	0.626263
443	98	48	VAB	36	22	0.62069
443	98	48	S	8	5	0.615385
443	98	48	S	14	21	0.4
443	80	48	VAB	0	68	0
443	80	48	VAB	0	72	0
443	80	48	VAB	0	60	0
443	80	48	IS	46	10	0.821429
443	80	48	IS	32	16	0.666667
443	80	48	IS	14	2	0.875
443	80	48	IS	29	4	0.878788
443	80	48	IS	30	7	0.810811
443	80	48	S	0	48	0
443	80	48	S	0	80	0
443	80	48	S	0	3	0
2105	98	16	VAB	35	35	0.5
2105	98	16	VAB	16	7	0.695652
2105	98	16	VAB	45	14	0.762712
2105	98	16	IS	25	3	0.892857
2105	98	16	IS	83	9	0.902174
2105	98	16	IS	41	3	0.931818
2105	98	16	S	17	9	0.653846
2105	98	16	S	12	6	0.666667
2105	98	16	S	21	17	0.552632
2105	80	16	VAB	0	100	0
2105	80	16	VAB	0	100	0
2105	80	16	VAB	0	100	0
2105	80	16	VAB	0	100	0
2105	80	16	IS	15	47	0.241935
2105	80	16	IS	15	25	0.375
2105	80	16	IS	8	23	0.258065
2105	80	16	S	0	89	0
2105	80	16	S	0	100	0
2105	80	16	S	0	100	0
2105	80	16	S	0	100	0
2105	98	24	VAB	96	15	0.864865
2105	98	24	VAB	35	11	0.76087
2105	98	24	IS	39	8	0.829787
2105	98	24	IS	73	4	0.948052
2105	98	24	IS	35	2	0.945946
2105	98	24	IS	68	4	0.944444
2105	98	24	S	17	14	0.548387
2105	98	24	S	15	4	0.789474
2105	80	24	VAB	0	100	0
2105	80	24	VAB	0	100	0
2105	80	24	VAB	0	100	0
2105	80	24	VAB	0	100	0
2105	80	24	IS	15	38	0.283019
2105	80	24	IS	12	48	0.2
2105	80	24	IS	36	24	0.6
2105	80	24	IS	23	44	0.343284
2105	80	24	S	0	100	0
2105	80	24	S	0	100	0
2105	80	24	S	0	100	0
2105	80	24	S	0	100	0
2105	80	48	VAB	0	14	0
2105	80	48	VAB	5	95	0.05
2105	80	48	S	0	21	0
2105	80	48	S	0	30	0

## Sheet: LT50
Strain	Conc	Rep1	Rep2	Rep3	Average	SEM
538	10^6	4.138	4.253	4.293	4.228	0.0464579
538	10^5	5.127	4.913	4.736	4.92533	0.11304
538	10^4	5.583	5.737	6.171	5.83033	0.176039
2105	10^6	3.357	3.243	2.827	3.14233	0.161065
2105	10^5	4.124	4.135	4.08	4.113	0.0168028
2105	10^4	5.259	4.86	4.81	4.97633	0.142068
1946	10^6	4.67	4.864	5.415	4.983	0.223142
1946	10^5	5.409	5.131	5.394	5.31133	0.0902706
1946	10^4	6.504	7.166	7.257	6.97567	0.237292
324	10^6	5.796	5.696	5.519	5.67033	0.0809863
324	10^5	7.874	7.981	8.972	8.27567	0.349534
324	10^4	10.091	10.458	9.49	10.013	0.282146
5736	10^6	5.633	5.717	5.805	5.71833	0.0496566
5736	10^5	7	7.46	6.903	7.121	0.171797
5736	10^4	8.26	8.216	8.972	8.48267	0.244996
297	10^6	4.631	4.639	4.706	4.65867	0.0237791
297	10^5	7.251	5.716	7.257	6.74133	0.51267
297	10^4	9.386	8.871		9.1285	0.2575
1046	10^6	3.058	3.244	3.098	3.13333	0.0565253
1046	10^5	3.964	3.819	3.98	3.921	0.0512087
1046	10^4	4.843	4.73	4.876	4.81633	0.0442053
7427	10^6	3.414	3.322	3.501	3.41233	0.0516796
7427	10^5	4.274	4.172	4.282	4.24267	0.0354087
7427	10^4	5.582	5.202	5.402	5.39533	0.109747
4124	10^6	4.665	5.369	5.758	5.264	0.31986
4124	10^5	7.287	7.679	7.427	7.46433	0.11469
4124	10^4	8.924	9.808	9.985	9.57233	0.328169
2575	10^6	2.918	2.938	2.918	2.92467	0.00666667
2575	10^5	4.184	3.96	4.009	4.051	0.0679877
2575	10^4	5.196	4.949	5.276	5.14033	0.0984147
549	10^6	3.496	3.476	3.747	3.573	0.0871914
549	10^5	4.142	4.242	4.155	4.17967	0.0313918
549	10^4	5.203	5.126	5.148	5.159	0.0228983
2162	10^6	3.365	3.469	3.568	3.46733	0.058607
2162	10^5	4.263	4.167	4.222	4.21733	0.0278109
2162	10^4	5.932	6.677	6.183	6.264	0.218843
346	10^6	4.372	4.103	4.097	4.19067	0.0906832
346	10^5	4.74	4.614	4.89	4.748	0.0797747
346	10^4	6.257	6.373	5.478	6.036	0.281002
7436	10^6	5.693	5.183	5.307	5.39433	0.153564
7436	10^5	7.196	7.051	7.374	7.207	0.0934041
7436	10^4	8.77	8.308	8.182	8.42	0.17874
14447	10^6	3.3	3.216	3.159	3.183	3.39	3.2496	0.0424413
14447	10^5	3.681	3.541	3.546	3.304	3.687	3.5518	0.0694719
14447	10^4	5.537	5.345	5.489	5.437	4.901	5.3418	0.114706
443	10^6	4.954	5.096	5.75	4.771	5.539	5.222	0.183081
443	10^5	7.362	6.732	8.821	7.468		7.59575	0.439532
443	10^4	6.664	13.81	9.731	9.723		9.982	1.46608

## Sheet: LC50
Strain	Replicate	Conc.	Day 5 Dead	Total	LC50
538	1	1000000	56	62	107049
538	2	1000000	28	38
538	3	1000000	45	58
538	1	100000	17	38
538	2	100000	27	49
538	3	100000	22	43
538	1	10000	5	29
538	2	10000	6	28
538	3	10000	3	36
346	1	1000000	33	44	89294.2
346	2	1000000	33	35
346	3	1000000	32	33
346	1	100000	15	23
346	2	100000	14	19
346	3	100000	13	28
346	1	10000	4	29
346	2	10000	1	26
346	3	10000	4	33
2105	1	1000000	44	44	11054
2105	2	1000000	34	36
2105	3	1000000	23	23
2105	1	100000	33	33
2105	2	100000	27	29
2105	3	100000	44	44
2105	1	10000	8	38
2105	2	10000	16	36
2105	3	10000	22	31
1946	1	1000000	34	69	2217109
1946	2	1000000	17	38
1946	3	1000000	19	70
1946	1	100000	6	31
1946	2	100000	10	27
1946	3	100000	13	45
1946	1	10000	3	44
1946	2	10000	2	37
1946	3	10000	0	21
443	1	1000000	1	53	37808072
443	2	1000000	1	67
443	3	1000000	1	45
443	1	100000	0	34
443	2	100000	0	35
443	1	10000	0	31
443	2	10000	0	19
297	1	1000000	15	21	680782
297	2	1000000	15	25
297	3	1000000	11	18
297	1	100000	1	27
297	2	100000	3	40
297	3	100000	0	21
297	1	10000	0	20
297	2	10000	0	40
297	3	10000	1	32
1046	1	1000000	15	16	12682
1046	2	1000000	21	21
1046	3	1000000	38	38
1046	1	100000	17	21
1046	2	100000	19	21
1046	3	100000	26	29
1046	1	10000	14	33
1046	2	10000	20	42
1046	3	10000	15	35
7427	1	1000000	36	36	17275
7427	2	1000000	32	33
7427	3	1000000	31	33
7427	1	100000	34	38
7427	2	100000	37	41
7427	3	100000	27	32
7427	1	10000	8	31
7427	2	10000	10	23
7427	3	10000	8	22
4124	1	1000000	15	36	1777512
4124	2	1000000	17	46
4124	3	1000000	9	46
4124	1	100000	1	38
4124	2	100000	0	32
4124	3	100000	0	32
4124	1	10000	0	35
4124	2	10000	0	33
4124	3	10000	0	19
2575	1	1000000	33	33	15173
2575	2	1000000	42	42
2575	3	1000000	39	39
2575	1	100000	49	53
2575	2	100000	28	29
2575	3	100000	25	28
2575	1	10000	14	38
2575	2	10000	16	36
2575	3	10000	10	33
549	1	1000000	32	32	12809
549	2	1000000	27	27
549	3	1000000	38	38
549	1	100000	37	45
549	2	100000	40	43
549	3	100000	34	37
549	1	10000	21	45
549	2	10000	23	47
549	3	10000	16	43
2162	1	1000000	52	52	44915
2162	2	1000000	47	47
2162	3	1000000	28	28
2162	1	100000	36	52
2162	2	100000	23	37
2162	3	100000	34	57
2162	1	10000	15	55
2162	2	10000	5	44
2162	3	10000	10	46
7436	1	1000000	3	26	2233977
7436	2	1000000	12	33
7436	3	1000000	9	36
7436	1	100000	0	28
7436	2	100000	0	30
7436	3	100000	0	32
7436	1	10000	0	37
7436	2	10000	0	33
7436	3	10000	0	31
324	1	1000000	4	37	4697701
324	2	1000000	8	33
324	3	1000000	7	38
324	1	100000	0	34
324	2	100000	0	33
324	3	100000	0	26
324	1	10000	0	40
324	2	10000	0	45
324	3	10000	0	37
5736	1	1000000	12	40	3578078
5736	2	1000000	13	45
5736	3	1000000	9	37
5736	1	100000	3	27
5736	2	100000	0	32
5736	3	100000	3	46
5736	1	10000	0	25
5736	2	10000	0	24
14447	1	1000000	23	24	16300
14447	2	1000000	30	30
14447	3	1000000	27	28
14447	4	1000000	32	33
14447	5	1000000	30	32
14447	1	100000	29	31
14447	2	100000	28	29
14447	3	100000	28	28
14447	4	100000	28	28
14447	5	100000	24	25
14447	1	10000	11	33
14447	2	10000	11	35
14447	3	10000	13	33
14447	4	10000	13	35
14447	5	10000	20	34

[truncated: 5 more sheets: Immobilization, Sporulation, Sporulation Capacity, Longevity, Dtx immobilization]
